# Supplementary material for: The effect of chronotype on social functioning in schizophrenic patients: examining the chain-mediating role of sleep quality and anxiety
Source: Front Psychiatry. 2025 Jun 27;16:1574414. doi: 10.3389/fpsyt.2025.1574414 (PMC12245882; doi:10.3389/fpsyt.2025.1574414)
Supplement: Supplementary file 1 [file DataSheet1.xlsx]

## Sheet: 排除做题时间小于600s者-统计版785人
序号	提交答卷时间	所用时间秒	来源	来源详情	来自IP	1、工作人员身份证号码	2、随访日期	4、性别	7、患者身高(cm)：	8、患者体重(公斤kg)：	BMI指数	9、心率(次/分钟)	10、(1)血压(mmHg)：第一次测：收缩压：___	10、(2)；舒张压：___	10、(3) 第二次测：收缩压：___	10、(4)；舒张压：___	收缩压mmHg	舒张压mmHg	11、患者近1年来生活在：	12、患者目前就业情况	13、家庭每月可支配金额（元）	14、患者自觉家庭经济	15、患者吸烟情况:	16、(1)吸烟共:___	16、(2)月 每日吸烟总数：___支	17、(1)已戒烟：___	17、(2)月 过去每日吸烟总数：___支	18、患者婚姻	19、(未用抗精神病药物)	用药总种数	19、(氯丙嗪)	19、(奋乃静)	19、(三氟拉嗪)	19、(硫利达嗪)	19、(氟奋乃静)	19、(氟哌啶醇)	19、(五氟利多)	19、(舒必利)	19、(洛沙平)	19、(利培酮)	19、(帕利哌酮)	19、(齐拉西酮)	19、(氯氮平)	19、(奥氮平)	19、(喹硫平)	19、(氨磺必利)	19、(阿立哌唑)	19、(以上都不是)	19、(不清楚)
1	2020/9/1 9:00:06	1890	微信	N/A	117.136.65.74(四川-成都)	512533197207020040	2020-09-01	2	156	75	30.8185	95	182	109	165	100	173.5	104.5	1	7	2	3	1	-3	-3	-3	-3	2	0	1	0	0	0	0	0	0	0	0	0	1	0	0	0	0	0	0	0	0	0
243	2020/9/10 10:37:26	601	微信	N/A	117.136.63.8(四川-成都)	511025199003058646	2020-09-10	2	150	62	27.5556	78	123	78	120	70	121.5	74	1	4	1	3	1	-3	-3	-3	-3	1	0	1	0	0	0	0	0	0	0	0	0	0	0	0	1	0	0	0	0	0	0
582	2020/9/24 10:20:54	606	微信	N/A	117.136.64.79(四川-成都)	510182198801244643	2020-09-24	1	156	60	24.6548	82	125	78	118	80	121.5	79	1	2	1	3	1	-3	-3	-3	-3	2	0	1	0	0	0	0	0	0	0	0	0	0	0	0	0	1	0	0	0	0	0
607	2020/9/24 15:49:01	611	微信	N/A	117.136.64.92(四川-成都)	511621198812146489	2020-09-24	1	172	65	21.9713	81	123	81	130	71	126.5	76	1	2	2	2	1	-3	-3	-3	-3	1	1	0	0	0	0	0	0	0	0	0	0	0	0	0	0	0	0	0	0	0	0
704	2020/10/21 16:22:25	614	微信	N/A	223.104.9.176(四川-成都)	511025199003058646	2020-10-21	2	158	66	26.4381	86	113	76	125	70	119	73	1	2	1	3	1	-3	-3	-3	-3	2	0	1	0	0	0	0	0	0	0	0	0	1	0	0	0	0	0	0	0	0	0
526	2020/9/22 16:08:21	615	微信	N/A	117.136.64.92(四川-成都)	511621198812146489	2020-09-22	2	159	75	29.6665	82	123	82	125	78	124	80	1	2	2	3	1	-3	-3	-3	-3	2	0	1	0	0	0	0	0	0	0	0	0	0	0	0	1	0	0	0	0	0	0
609	2020/9/24 15:54:16	623	微信	N/A	118.123.173.18(四川-成都)	510182199405105427	2020-09-24	2	150	55	24.4444	65	126	74	112	70	119	72	1	2	1	1	1	-3	-3	-3	-3	4	0	1	0	0	0	0	0	0	0	0	0	1	0	0	0	0	0	0	0	0	0
620	2020/9/25 10:49:56	623	微信	N/A	117.136.63.38(四川-成都)	510182199405105427	2020-09-25	1	170	67	23.1834	75	112	74	123	76	117.5	75	1	3	2	2	2	36	15	-3	-3	2	1	0	0	0	0	0	0	0	0	0	0	0	0	0	0	0	0	0	0	0	0
415	2020/9/18 9:44:48	625	微信	N/A	117.136.63.87(四川-成都)	51018219801222704X	2020-09-18	1	158	55	22.0317	80	112	80	116	78	114	79	1	2	3	3	2	48	20	-3	-3	2	0	2	0	0	0	0	0	0	0	1	0	0	0	0	1	0	0	0	0	0	0
142	2020/9/7 10:16:21	631	微信	N/A	118.115.51.157(四川-成都)	510121197007210086	2020-09-07	1	160	60	23.4375	75	119	75	120	81	119.5	78	1	4	2	2	1	-3	-3	-3	-3	2	0	1	0	0	0	0	0	0	0	0	0	0	0	1	0	0	0	0	0	0	0
267	2020/9/11 9:51:37	635	微信	N/A	223.104.215.34(四川-成都)	511623198910055727	2020-09-11	1	172	68	22.9854	72	124	68	122	64	123	66	1	4	2	3	1	-3	-3	-3	-3	1	1	0	0	0	0	0	0	0	0	0	0	0	0	0	0	0	0	0	0	0	0
95	2020/9/3 16:17:31	637	微信	N/A	183.220.25.90(四川-成都)	512533197207020040	2020-09-03	2	150	45	20	85	118	64	120	65	119	64.5	2	7	1	2	1	-3	-3	-3	-3	2	0	0	0	0	0	0	0	0	0	0	0	0	0	0	0	0	0	0	0	0	1
769	2020/11/3 18:59:25	637	微信	N/A	117.136.62.18(四川-成都)	510182199405105427	2020-11-03	1	159	57	22.5466	85	114	75	113	65	113.5	70	1	2	1	1	2	220	10	-3	-3	1	0	0	0	0	0	0	0	0	0	0	0	0	0	0	0	0	0	0	0	1	0
431	2020/9/18 10:55:21	638	微信	N/A	171.92.157.76(四川-达州)	510121197007210086	2020-09-18	2	160	75	29.2969	87	125	74	122	74	123.5	74	1	2	1	2	1	-3	-3	-3	-3	2	0	1	0	0	0	0	0	0	0	1	0	0	0	0	0	0	0	0	0	0	0
323	2020/9/16 13:34:35	639	手机提交	直接访问	117.136.63.80(四川-成都)	510122198905236641	2020-09-16	1	172	63	21.2953	107	129	78	136	75	132.5	76.5	2	2	3	3	2	240	10	-3	-3	1	0	1	0	0	0	0	0	0	0	0	0	1	0	0	0	0	0	0	0	0	0
370	2020/9/17 11:42:44	641	微信	N/A	171.210.126.107(四川-成都)	510121197007210086	2020-09-17	2	155	55	22.8928	86	125	75	123	74	124	74.5	1	7	1	2	1	-3	-3	-3	-3	2	0	1	0	0	0	0	0	0	0	0	0	1	0	0	0	0	0	0	0	0	0
479	2020/9/22 9:13:52	643	微信	N/A	117.136.62.27(四川-成都)	510182198306301401	2020-09-22	1	161	60	23.1473	78	112	76	114	74	113	75	1	2	3	3	1	-3	-3	-3	-3	3	0	1	0	0	0	0	0	0	0	0	0	1	0	0	0	0	0	0	0	0	0
404	2020/9/18 9:02:51	649	微信	N/A	117.136.63.73(四川-成都)	510182199506180063	2020-09-18	2	155	72	29.9688	88	134	78	122	66	128	72	1	2	2	3	1	-3	-3	-3	-3	2	0	1	1	0	0	0	0	0	0	0	0	0	0	0	0	0	0	0	0	0	0
3	2020/9/1 9:12:07	652	微信	N/A	223.104.9.215(四川-成都)	512533197207020040	2020-09-01	2	144	53.7	25.897	65	112	65	110	60	111	62.5	1	4	2	3	1	-3	-3	-3	-3	2	0	1	0	0	0	0	0	0	0	0	0	1	0	0	0	0	0	0	0	0	0
737	2020/11/1 12:04:11	658	微信	N/A	110.188.67.18(四川-成都)	510182198801244643	2020-11-01	2	156	58	23.833	75	113	75	118	75	115.5	75	1	7	2	3	1	-3	-3	-3	-3	3	0	1	0	0	0	0	0	0	0	0	0	0	0	0	1	0	0	0	0	0	0
700	2020/10/20 16:13:36	659	微信	N/A	117.136.65.69(四川-成都)	510182199506180063	2020-10-20	1	169	60	21.0077	78	126	78	120	70	123	74	2	2	4	3	2	384	3	-3	-3	3	0	1	0	0	0	0	0	0	0	0	0	0	0	0	1	0	0	0	0	0	0
259	2020/9/11 8:51:46	664	微信	N/A	223.104.215.34(四川-成都)	511623198910055727	2020-09-11	1	155	56	23.3091	74	124	70	122	72	123	71	1	2	2	3	1	-3	-3	-3	-3	2	0	2	0	0	0	0	0	0	0	0	0	1	0	0	1	0	0	0	0	0	0
740	2020/11/1 15:33:52	666	微信	N/A	117.136.64.66(四川-成都)	510182198801244643	2020-11-01	2	167	67	24.0238	84	116	72	115	70	115.5	71	2	7	2	3	1	-3	-3	-3	-3	3	0	1	0	0	0	0	0	0	0	0	0	0	0	0	1	0	0	0	0	0	0
516	2020/9/22 14:58:12	678	微信	N/A	223.104.215.115(四川-成都)	511025199003058646	2020-09-22	2	151	51	22.3674	76	120	76	119	69	119.5	72.5	1	4	2	3	1	-3	-3	-3	-3	2	0	1	0	0	0	0	0	0	0	0	0	0	0	0	1	0	0	0	0	0	0
290	2020/9/14 14:04:47	683	微信	N/A	117.136.64.84(四川-成都)	511025199003058646	2020-09-14	2	160	80	31.25	88	120	78	116	80	118	79	1	2	1	3	1	-3	-3	-3	-3	2	0	1	0	0	0	0	0	0	0	0	0	1	0	0	0	0	0	0	0	0	0
698	2020/10/20 15:31:21	686	微信	N/A	117.136.65.69(四川-成都)	510182199506180063	2020-10-20	2	155	55	22.8928	74	108	64	110	68	109	66	2	2	3	3	1	-3	-3	-3	-3	2	0	2	0	0	0	0	0	0	0	1	0	0	0	0	0	0	1	0	0	0	0
688	2020/10/20 9:52:03	688	微信	N/A	117.136.65.69(四川-成都)	510182199506180063	2020-10-20	2	161	67	25.8478	88	108	70	118	72	113	71	2	2	3	3	1	-3	-3	-3	-3	1	0	2	0	0	0	0	0	0	0	1	0	0	0	0	1	0	0	0	0	0	0
407	2020/9/18 9:21:18	689	微信	N/A	171.93.141.173(四川-成都)	510182199512160827	2020-09-18	1	175	72	23.5102	88	126	72	122	74	124	73	1	7	2	2	2	360	20	-3	-3	2	0	0	0	0	0	0	0	0	0	0	0	0	0	0	0	0	0	0	0	0	1
790	2020/11/10 16:29:30	695	微信	N/A	117.136.64.77(四川-成都)	510182199405105427	2020-11-10	1	173	81	27.0641	75	114	71	122	76	118	73.5	1	2	2	2	2	140	15	-3	-3	1	0	2	0	0	0	0	0	0	0	0	0	1	0	0	1	0	0	0	0	0	0
610	2020/9/24 16:09:07	701	微信	N/A	117.136.64.92(四川-成都)	511621198812146489	2020-09-24	2	160	80	31.25	71	122	81	118	78	120	79.5	1	2	2	2	1	-3	-3	-3	-3	1	0	2	0	0	0	0	0	0	0	0	0	1	0	0	0	0	1	0	0	0	0
369	2020/9/17 11:26:21	703	微信	N/A	171.92.91.246(四川-达州)	510182199512160827	2020-09-17	2	156	64	26.2985	77	124	68	124	64	124	66	1	7	2	3	2	348	20	-3	-3	1	0	0	0	0	0	0	0	0	0	0	0	0	0	0	0	0	0	0	0	1	0
246	2020/9/10 10:48:38	706	微信	N/A	117.136.65.122(四川-成都)	510182199506180063	2020-09-10	2	155	80	33.2986	82	110	70	102	64	106	67	1	2	2	3	1	-3	-3	-3	-3	2	0	2	0	0	0	0	0	0	0	1	0	0	0	0	1	0	0	0	0	0	0
624	2020/9/25 12:37:22	707	微信	N/A	117.136.63.38(四川-成都)	510182199405105427	2020-09-25	1	172	68	22.9854	72	112	76	113	75	112.5	75.5	2	2	2	2	2	48	15	-3	-3	1	0	2	0	0	0	0	0	0	0	0	0	0	0	0	0	1	0	0	1	0	0
691	2020/10/20 11:16:09	709	微信	N/A	117.136.65.69(四川-成都)	510182199506180063	2020-10-20	1	160	92	35.9375	80	124	76	118	70	121	73	2	2	3	3	1	-3	-3	-3	-3	3	1	0	0	0	0	0	0	0	0	0	0	0	0	0	0	0	0	0	0	0	0
583	2020/9/24 10:26:36	715	微信	N/A	117.136.63.38(四川-成都)	510126196312225820	2020-09-24	2	150	50	22.2222	75	112	74	125	70	118.5	72	1	2	1	2	1	-3	-3	-3	-3	2	0	1	0	0	0	0	0	0	0	0	0	0	0	0	0	1	0	0	0	0	0
484	2020/9/22 9:33:20	718	微信	N/A	117.136.64.231(四川-成都)	510182199405105427	2020-09-22	1	160	67	26.1719	76	132	85	122	74	127	79.5	1	2	2	1	1	-3	-3	-3	-3	2	0	1	0	0	0	0	0	0	0	0	0	0	0	0	0	0	0	0	1	0	0
797	2020/11/11 15:54:24	718	微信	N/A	182.138.126.87(四川-成都)	513901199110164524	2020-11-11	1	155	53	22.0604	78	112	65	128	69	120	67	1	2	1	1	1	-3	-3	-3	-3	4	0	1	0	0	0	0	0	0	0	0	0	1	0	0	0	0	0	0	0	0	0
678	2020/10/19 15:25:49	720	微信	N/A	110.188.67.100(四川-成都)	513401198408105744	2020-10-19	1	162	56	21.3382	77	115	70	122	74	118.5	72	1	7	2	2	1	-3	-3	-3	-3	1	0	1	0	0	0	0	0	0	0	0	0	1	0	0	0	0	0	0	0	0	0
547	2020/9/23 10:07:28	726	微信	N/A	117.136.64.92(四川-成都)	511621198812146489	2020-09-23	1	160	60	23.4375	80	125	81	125	78	125	79.5	1	2	2	3	2	240	24	-3	-3	2	0	1	0	0	0	0	0	0	0	0	0	0	0	0	1	0	0	0	0	0	0
625	2020/9/25 13:54:11	726	微信	N/A	110.188.67.14(四川-成都)	510182199405105427	2020-09-25	1	178	67	21.1463	75	112	74	126	70	119	72	1	2	2	2	1	-3	-3	-3	-3	1	1	0	0	0	0	0	0	0	0	0	0	0	0	0	0	0	0	0	0	0	0
631	2020/10/1 13:43:24	727	微信	N/A	110.188.67.102(四川-成都)	510182199405105427	2020-10-01	1	164	58	21.5645	75	122	64	112	74	117	69	1	2	1	1	1	-3	-3	-3	-3	1	0	2	0	0	0	0	0	0	0	0	0	0	0	0	0	0	1	0	1	0	0
412	2020/9/18 9:35:08	733	微信	N/A	117.136.63.73(四川-成都)	510182199506180063	2020-09-18	2	160	55	21.4844	80	112	78	122	78	117	78	1	7	2	3	1	-3	-3	-3	-3	2	0	1	0	0	0	0	0	0	0	0	0	1	0	0	0	0	0	0	0	0	0
805	2020/11/11 16:56:16	733	微信	N/A	223.104.214.199(四川-宜宾)	511621198812146489	2020-11-11	1	156	65	26.7094	71	120	81	122	82	121	81.5	1	2	1	2	1	-3	-3	-3	-3	1	0	1	0	0	0	0	0	0	0	0	0	1	0	0	0	0	0	0	0	0	0
65	2020/9/3 10:17:45	743	微信	N/A	117.136.63.66(四川-成都)	512533197207020040	2020-09-03	2	152	57	24.6711	65	112	65	110	62	111	63.5	2	7	2	2	1	-3	-3	-3	-3	3	0	2	0	0	0	0	0	0	0	1	0	0	0	0	0	0	0	0	1	0	0
798	2020/11/11 16:07:19	746	微信	N/A	182.138.126.87(四川-成都)	513901199110164524	2020-11-11	1	163	57	21.4536	86	123	64	112	65	117.5	64.5	1	2	1	2	2	180	6	-3	-3	4	0	3	1	0	0	0	0	0	0	0	0	1	0	0	1	0	0	0	0	0	0
251	2020/9/10 11:28:15	748	微信	N/A	117.136.63.73(四川-成都)	511025199003058646	2020-09-10	1	158	70	28.0404	78	112	70	120	69	116	69.5	2	2	1	3	2	240	2	-3	-3	3	0	1	0	0	0	0	0	0	1	0	0	0	0	0	0	0	0	0	0	0	0
638	2020/10/6 8:20:11	750	微信	N/A	110.188.67.85(四川-成都)	510521199202013185	2020-10-06	2	155	61	25.3902	86	123	75	126	76	124.5	75.5	1	2	2	3	1	-3	-3	-3	-3	2	0	0	0	0	0	0	0	0	0	0	0	0	0	0	0	0	0	0	0	0	1
748	2020/11/2 11:59:40	751	微信	N/A	117.136.64.71(四川-成都)	510182198801244643	2020-11-02	2	157	50	20.2848	75	118	72	114	76	116	74	1	7	3	3	1	-3	-3	-3	-3	3	0	1	0	0	0	0	0	0	0	0	0	1	0	0	0	0	0	0	0	0	0
82	2020/9/3 11:31:36	752	微信	N/A	117.136.63.66(四川-成都)	512533197207020040	2020-09-03	1	160	65	25.3906	68	115	65	106	65	110.5	65	1	7	1	1	1	-3	-3	-3	-3	2	0	0	0	0	0	0	0	0	0	0	0	0	0	0	0	0	0	0	0	0	1
253	2020/9/10 12:01:42	752	微信	N/A	117.136.63.73(四川-成都)	511025199003058646	2020-09-10	2	158	64	25.6369	75	112	76	122	75	117	75.5	1	4	2	3	1	-3	-3	-3	-3	2	0	0	0	0	0	0	0	0	0	0	0	0	0	0	0	0	0	0	0	1	0
549	2020/9/23 10:20:20	756	微信	N/A	117.136.64.92(四川-成都)	511621198812146489	2020-09-23	2	146	42	19.7035	82	125	82	128	78	126.5	80	1	2	3	3	1	-3	-3	-3	-3	2	0	1	0	0	0	0	0	0	0	0	0	0	0	0	0	1	0	0	0	0	0
436	2020/9/18 16:37:53	758	微信	N/A	171.93.141.173(四川-成都)	510182199512160827	2020-09-18	2	153	58	24.7768	68	126	72	122	68	124	70	1	2	2	3	1	-3	-3	-3	-3	2	0	0	0	0	0	0	0	0	0	0	0	0	0	0	0	0	0	0	0	0	1
270	2020/9/11 10:32:13	759	微信	N/A	117.136.63.73(四川-成都)	511025199003058646	2020-09-11	2	155	90	37.461	88	113	70	120	69	116.5	69.5	1	2	1	2	1	-3	-3	-3	-3	3	0	2	0	0	0	0	0	0	0	0	0	1	0	0	1	0	0	0	0	0	0
471	2020/9/21 15:19:13	759	微信	N/A	117.136.64.231(四川-成都)	510182199405105427	2020-09-21	1	169	74	25.9095	79	122	70	112	78	117	74	1	2	1	1	1	-3	-3	-3	-3	1	1	0	0	0	0	0	0	0	0	0	0	0	0	0	0	0	0	0	0	0	0
587	2020/9/24 10:53:27	761	微信	N/A	117.136.63.38(四川-成都)	510182199405105427	2020-09-24	1	168	85	30.1162	75	130	88	132	75	131	81.5	1	2	2	3	2	400	12	-3	-3	3	0	2	0	0	0	0	0	0	0	1	0	0	0	0	1	0	0	0	0	0	0
140	2020/9/7 9:53:02	763	微信	N/A	117.136.63.95(四川-成都)	510182199303090324	2020-09-07	1	170	65	22.4913	75	125	68	120	70	122.5	69	3	4	3	4	2	120	200	-3	-3	2	0	2	0	0	0	0	0	0	0	0	0	1	0	0	0	1	0	0	0	0	0
467	2020/9/21 14:36:20	766	微信	N/A	117.136.64.231(四川-成都)	510182199405105427	2020-09-21	2	164	45	16.7311	95	122	74	120	70	121	72	1	2	2	2	1	-3	-3	-3	-3	1	0	1	0	0	0	0	0	0	0	0	0	0	0	0	1	0	0	0	0	0	0
242	2020/9/10 10:36:20	770	微信	N/A	117.136.65.122(四川-成都)	510182199506180063	2020-09-10	2	153	60	25.6312	78	122	78	114	76	118	77	2	6	2	3	1	-3	-3	-3	-3	4	0	2	0	0	0	0	0	0	0	0	0	1	0	0	0	1	0	0	0	0	0
574	2020/9/24 9:39:42	771	微信	N/A	117.136.63.38(四川-成都)	510182199405105427	2020-09-24	1	161	52	20.061	76	102	62	110	70	106	66	1	2	2	2	2	360	20	-3	-3	2	0	1	0	0	0	0	0	0	0	0	0	1	0	0	0	0	0	0	0	0	0
697	2020/10/20 15:19:48	778	微信	N/A	117.136.65.69(四川-成都)	510182199506180063	2020-10-20	1	172	70	23.6614	78	122	66	130	70	126	68	2	2	4	3	2	360	3	-3	-3	1	1	0	0	0	0	0	0	0	0	0	0	0	0	0	0	0	0	0	0	0	0
372	2020/9/17 11:50:02	779	微信	N/A	223.104.215.219(四川-成都)	510121197007210086	2020-09-17	2	151	40	17.5431	88	122	69	120	71	121	70	1	7	2	3	1	-3	-3	-3	-3	3	0	1	0	0	0	0	0	0	0	0	0	0	0	0	1	0	0	0	0	0	0
278	2020/9/11 13:49:10	784	手机提交	直接访问	139.207.136.136(四川-成都)	510182199506180063	2020-09-11	2	150	48	21.3333	68	110	66	112	68	111	67	1	2	1	3	1	-3	-3	-3	-3	2	1	0	0	0	0	0	0	0	0	0	0	0	0	0	0	0	0	0	0	0	0
496	2020/9/22 10:23:38	790	微信	N/A	117.136.62.27(四川-成都)	510182198306301401	2020-09-22	2	148	64	29.2184	80	110	78	112	72	111	75	2	6	4	4	1	-3	-3	-3	-3	2	0	2	0	0	0	0	0	0	0	1	0	0	0	0	1	0	0	0	0	0	0
605	2020/9/24 15:25:12	794	微信	N/A	118.123.173.18(四川-成都)	510182199405105427	2020-09-24	1	163	55	20.7008	65	124	74	125	70	124.5	72	1	2	1	1	2	240	5	-3	-3	1	0	1	0	0	0	0	0	0	0	0	0	0	0	0	1	0	0	0	0	0	0
786	2020/11/10 14:00:27	796	微信	N/A	117.136.64.77(四川-成都)	510182199405105427	2020-11-10	1	158	60	24.0346	85	112	74	122	70	117	72	1	3	1	1	1	-3	-3	-3	-3	1	0	1	0	0	0	0	0	0	0	0	0	0	0	0	0	1	0	0	0	0	0
382	2020/9/17 13:54:48	799	微信	N/A	117.136.63.55(四川-成都)	510182198801244643	2020-09-17	2	152	52	22.5069	76	123	76	118	74	120.5	75	1	7	2	3	1	-3	-3	-3	-3	2	0	1	0	0	0	0	0	0	0	0	0	1	0	0	0	0	0	0	0	0	0
141	2020/9/7 10:05:39	804	微信	N/A	118.115.51.157(四川-成都)	510121197007210086	2020-09-07	1	165	85	31.2213	85	112	78	120	80	116	79	1	2	2	3	1	-3	-3	-3	-3	3	0	1	0	0	0	0	0	0	0	0	0	1	0	0	0	0	0	0	0	0	0
729	2020/10/30 16:44:02	804	微信	N/A	223.104.215.197(四川-成都)	510182198801244643	2020-10-30	2	167	82	29.4023	86	132	84	126	85	129	84.5	1	2	1	2	1	-3	-3	-3	-3	1	0	1	0	0	0	0	0	0	0	0	0	0	0	0	1	0	0	0	0	0	0
801	2020/11/11 16:21:12	804	微信	N/A	182.138.126.87(四川-成都)	513901199110164524	2020-11-11	2	163	57	21.4536	86	124	65	120	62	122	63.5	1	2	1	1	1	-3	-3	-3	-3	2	0	2	0	0	0	0	0	0	0	0	0	1	0	0	0	0	1	0	0	0	0
755	2020/11/2 15:32:34	805	微信	N/A	117.136.64.71(四川-成都)	510182198801244643	2020-11-02	2	165	85	31.2213	75	114	75	112	74	113	74.5	1	7	2	3	1	-3	-3	-3	-3	2	0	1	0	0	0	0	0	0	0	0	0	1	0	0	0	0	0	0	0	0	0
147	2020/9/7 10:30:52	806	手机提交	直接访问	139.207.201.15(四川-成都)	510521199202013185	2020-09-07	1	170	54	18.6851	100	132	76	124	69	128	72.5	1	2	2	3	1	-3	-3	-3	-3	1	0	0	0	0	0	0	0	0	0	0	0	0	0	0	0	0	0	0	0	0	1
785	2020/11/10 11:24:58	806	微信	N/A	117.136.64.77(四川-成都)	510182199405105427	2020-11-09	1	163	67	25.2174	78	124	74	120	67	122	70.5	2	4	2	2	2	220	18	-3	-3	1	0	2	0	0	0	0	0	0	0	0	0	1	0	0	1	0	0	0	0	0	0
309	2020/9/16 11:36:22	816	微信	N/A	223.104.9.136(四川-成都)	51018219801222704X	2020-09-16	1	165	55	20.202	80	116	78	113	80	114.5	79	1	2	2	3	2	30	20	-3	-3	2	1	0	0	0	0	0	0	0	0	0	0	0	0	0	0	0	0	0	0	0	0
240	2020/9/10 10:22:27	824	微信	N/A	117.136.65.122(四川-成都)	510182199506180063	2020-09-10	2	165	76	27.9155	80	132	80	122	78	127	79	1	2	2	3	1	-3	-3	-3	-3	2	0	2	0	0	0	0	0	0	0	0	0	1	0	0	0	0	1	0	0	0	0
254	2020/9/10 12:11:50	826	微信	N/A	117.136.65.69(四川-成都)	510182199506180063	2020-09-10	2	157	49	19.8791	78	110	78	122	76	116	77	1	4	2	3	1	-3	-3	-3	-3	3	0	1	0	0	0	0	0	0	0	1	0	0	0	0	0	0	0	0	0	0	0
481	2020/9/22 9:20:34	830	微信	N/A	117.136.64.231(四川-成都)	510182199405105427	2020-09-22	1	160	59.6	23.2812	85	115	74	120	75	117.5	74.5	1	2	1	1	1	-3	-3	-3	-3	2	0	1	0	0	0	0	0	0	0	0	0	0	0	0	0	0	1	0	0	0	0
449	2020/9/21 10:05:15	832	微信	N/A	117.136.64.231(四川-成都)	510182199405105427	2020-09-21	2	156	70	28.764	75	126	78	118	70	122	74	1	2	2	1	1	-3	-3	-3	-3	4	0	2	0	0	0	0	0	0	0	0	0	1	0	0	0	0	1	0	0	0	0
256	2020/9/11 8:22:11	836	微信	N/A	223.104.215.34(四川-成都)	511623198910055727	2020-09-11	2	161	74	28.5483	82	123	73	120	70	121.5	71.5	1	7	2	3	1	-3	-3	-3	-3	3	0	2	0	0	0	0	0	0	0	1	0	0	0	0	1	0	0	0	0	0	0
123	2020/9/4 13:40:38	837	微信	N/A	223.104.215.22(四川-成都)	510182198712105860	2020-09-04	1	173	70	23.3887	80	126	78	128	70	127	74	1	2	2	4	1	-3	-3	-3	-3	2	1	0	0	0	0	0	0	0	0	0	0	0	0	0	0	0	0	0	0	0	0
725	2020/10/30 15:12:05	839	微信	N/A	223.104.215.197(四川-成都)	510182198801244643	2020-10-30	2	157	47	19.0677	76	108	70	106	70	107	70	1	2	1	1	1	-3	-3	-3	-3	1	0	1	0	0	0	0	0	0	0	0	0	0	0	0	1	0	0	0	0	0	0
545	2020/9/23 9:51:36	841	微信	N/A	223.104.9.200(四川-成都)	510182198306301401	2020-09-23	2	145	60	28.5375	80	110	74	112	74	111	74	1	2	3	3	1	-3	-3	-3	-3	2	0	1	0	0	0	0	0	0	0	0	0	1	0	0	0	0	0	0	0	0	0
221	2020/9/9 10:05:37	843	微信	N/A	139.207.91.89(四川-成都)	510121197007210086	2020-09-09	1	173	105	35.083	90	135	86	138	88	136.5	87	1	3	2	3	1	-3	-3	-3	-3	1	0	1	0	0	0	0	0	0	0	0	0	0	0	0	1	0	0	0	0	0	0
806	2020/11/12 10:44:13	845	微信	N/A	182.138.126.87(四川-成都)	513901199110164524	2020-11-12	1	153	60	25.6312	78	113	65	125	74	119	69.5	1	2	1	1	1	-3	-3	-3	-3	1	0	1	0	0	0	0	0	0	0	0	0	0	0	0	1	0	0	0	0	0	0
482	2020/9/22 9:28:09	848	微信	N/A	117.136.62.27(四川-成都)	510182198306301401	2020-09-22	2	155	60	24.974	78	112	76	110	72	111	74	1	3	3	3	1	-3	-3	-3	-3	2	0	1	0	0	0	0	0	0	0	1	0	0	0	0	0	0	0	0	0	0	0
258	2020/9/11 8:39:33	849	微信	N/A	223.104.215.34(四川-成都)	511623198910055727	2020-09-11	2	160	65	25.3906	82	128	74	122	72	125	73	1	2	1	2	1	-3	-3	-3	-3	3	0	1	0	0	0	0	0	0	0	0	0	0	0	0	1	0	0	0	0	0	0
150	2020/9/7 10:47:05	852	微信	N/A	118.115.51.157(四川-成都)	510121197007210086	2020-09-07	2	158	57	22.8329	85	126	80	125	78	125.5	79	1	2	2	3	1	-3	-3	-3	-3	1	0	2	0	0	0	0	0	0	0	0	0	0	1	0	1	0	0	0	0	0	0
554	2020/9/23 10:47:37	852	微信	N/A	223.104.9.200(四川-成都)	510182198306301401	2020-09-23	1	165	77	28.2828	80	104	68	110	72	107	70	1	4	4	3	2	300	20	-3	-3	2	0	0	0	0	0	0	0	0	0	0	0	0	0	0	0	0	0	0	0	0	1
299	2020/9/16 10:30:02	861	微信	N/A	118.115.117.242(四川-成都)	510121197007210086	2020-09-16	1	165	65	23.8751	86	122	75	125	79	123.5	77	1	2	2	3	1	-3	-3	-3	-3	2	0	1	0	0	0	0	0	0	0	0	0	0	0	0	0	1	0	0	0	0	0
552	2020/9/23 10:34:50	861	微信	N/A	117.136.64.92(四川-成都)	511621198812146489	2020-09-23	2	156	65	26.7094	85	132	81	135	80	133.5	80.5	2	2	3	3	1	-3	-3	-3	-3	2	0	1	0	0	0	0	0	0	0	0	0	1	0	0	0	0	0	0	0	0	0
261	2020/9/11 9:06:56	862	微信	N/A	223.104.215.34(四川-成都)	511623198910055727	2020-09-11	1	168	55	19.487	74	124	72	122	70	123	71	2	2	2	3	2	240	15	-3	-3	1	0	1	0	0	0	0	0	0	0	0	0	1	0	0	0	0	0	0	0	0	0
584	2020/9/24 10:30:51	865	微信	N/A	117.136.64.92(四川-成都)	511621198812146489	2020-09-24	1	170	70	24.2215	82	132	85	135	81	133.5	83	1	3	3	3	2	150	12	-3	-3	3	0	1	0	0	0	0	0	0	0	0	0	1	0	0	0	0	0	0	0	0	0
148	2020/9/7 10:30:56	866	微信	N/A	118.115.51.157(四川-成都)	510121197007210086	2020-09-07	1	165	80	29.3848	76	122	84	123	81	122.5	82.5	1	3	2	2	1	-3	-3	-3	-3	2	0	0	0	0	0	0	0	0	0	0	0	0	0	0	0	0	0	0	0	0	1
235	2020/9/10 10:00:48	866	微信	N/A	223.104.216.160(四川-未知)	511623198910055727	2020-09-10	2	160	62	24.2187	82	128	68	118	72	123	70	1	2	1	3	1	-3	-3	-3	-3	3	1	0	0	0	0	0	0	0	0	0	0	0	0	0	0	0	0	0	0	0	0
500	2020/9/22 10:38:14	866	微信	N/A	117.136.62.27(四川-成都)	510182198306301401	2020-09-22	2	158	62	24.8358	76	110	72	114	74	112	73	1	4	3	3	1	-3	-3	-3	-3	3	1	0	0	0	0	0	0	0	0	0	0	0	0	0	0	0	0	0	0	0	0
783	2020/11/9 16:31:18	867	微信	N/A	117.136.64.92(四川-成都)	510182199405105427	2020-11-06	1	163	70	26.3465	76	112	74	124	85	118	79.5	2	2	2	2	1	-3	-3	-3	-3	1	0	1	0	0	0	0	0	0	0	0	0	0	0	0	0	0	1	0	0	0	0
451	2020/9/21 10:19:50	870	微信	N/A	117.136.64.231(四川-成都)	510182199405105427	2020-09-21	2	155	60	24.974	78	124	78	111	67	117.5	72.5	1	2	2	1	1	-3	-3	-3	-3	3	0	1	0	0	0	0	0	0	0	0	0	0	0	0	1	0	0	0	0	0	0
339	2020/9/16 15:22:52	874	微信	N/A	117.136.63.80(四川-成都)	510122198905236641	2020-09-16	1	154	66	27.8293	88	124	74	130	80	127	77	2	2	3	3	2	360	22	-3	-3	3	0	3	0	0	0	0	0	0	0	1	0	1	0	0	1	0	0	0	0	0	0
489	2020/9/22 9:49:27	874	微信	N/A	117.136.64.92(四川-成都)	511621198812146489	2020-09-22	1	167	65	23.3067	82	132	82	128	80	130	81	1	2	2	3	1	-3	-3	-3	-3	2	0	2	0	0	0	0	0	0	0	0	0	1	0	0	1	0	0	0	0	0	0
531	2020/9/22 17:09:34	878	微信	N/A	117.136.64.92(四川-成都)	511621198812146489	2020-09-22	2	156	69	28.3531	68	125	84	128	80	126.5	82	1	2	2	2	1	-3	-3	-3	-3	3	0	1	0	0	0	0	0	0	0	0	0	1	0	0	0	0	0	0	0	0	0
536	2020/9/23 9:06:04	881	微信	N/A	117.136.64.92(四川-成都)	511621198812146489	2020-09-23	1	145	51	24.2568	85	121	81	125	74	123	77.5	1	2	2	3	1	-3	-3	-3	-3	2	0	1	0	0	0	0	0	0	0	0	0	1	0	0	0	0	0	0	0	0	0
308	2020/9/16 11:22:01	882	微信	N/A	117.136.63.93(四川-成都)	51018219801222704X	2020-09-16	1	170	72	24.9135	80	155	89	158	90	156.5	89.5	1	2	3	3	2	680	20	-3	-3	2	0	1	0	0	0	0	0	0	0	0	0	0	0	0	1	0	0	0	0	0	0
237	2020/9/10 10:07:57	892	微信	N/A	117.136.65.122(四川-成都)	510182199506180063	2020-09-10	2	155	80	33.2986	88	122	70	118	62	120	66	1	6	2	3	1	-3	-3	-3	-3	2	0	2	1	0	0	0	0	0	0	1	0	0	0	0	0	0	0	0	0	0	0
546	2020/9/23 9:52:56	894	微信	N/A	117.136.64.92(四川-成都)	511621198812146489	2020-09-23	2	160	65	25.3906	85	121	81	126	82	123.5	81.5	1	2	2	3	1	-3	-3	-3	-3	2	0	2	0	0	0	0	0	0	0	1	0	0	0	0	1	0	0	0	0	0	0
528	2020/9/22 16:27:40	896	微信	N/A	117.136.64.92(四川-成都)	511621198812146489	2020-09-22	2	167	58	20.7967	75	123	75	125	80	124	77.5	1	2	3	3	1	-3	-3	-3	-3	2	0	1	0	0	0	0	0	0	0	0	0	1	0	0	0	0	0	0	0	0	0
529	2020/9/22 16:43:29	904	微信	N/A	117.136.64.92(四川-成都)	511621198812146489	2020-09-22	2	155	40	16.6493	75	123	81	130	78	126.5	79.5	1	2	2	3	1	-3	-3	-3	-3	2	1	0	0	0	0	0	0	0	0	0	0	0	0	0	0	0	0	0	0	0	0
676	2020/10/19 15:12:52	906	微信	N/A	110.188.67.100(四川-成都)	513401198408105744	2020-10-19	1	157	58	23.5304	70	113	73	120	70	116.5	71.5	1	7	1	1	1	-3	-3	-3	-3	1	0	1	0	0	0	0	0	0	0	0	0	1	0	0	0	0	0	0	0	0	0
555	2020/9/23 10:50:09	909	微信	N/A	117.136.64.92(四川-成都)	511621198812146489	2020-09-23	1	170	56	19.3772	81	121	78	123	80	122	79	1	2	3	3	2	60	24	-3	-3	1	0	2	0	0	0	0	0	0	0	0	0	1	0	0	1	0	0	0	0	0	0
535	2020/9/23 8:51:17	912	微信	N/A	117.136.64.92(四川-成都)	511621198812146489	2020-09-23	2	148	56	25.5661	82	112	75	120	80	116	77.5	1	2	2	3	1	-3	-3	-3	-3	2	1	0	0	0	0	0	0	0	0	0	0	0	0	0	0	0	0	0	0	0	0
271	2020/9/11 10:50:02	922	微信	N/A	117.136.63.73(四川-成都)	511025199003058646	2020-09-11	2	150	60	26.6667	86	113	69	110	70	111.5	69.5	1	4	2	3	1	-3	-3	-3	-3	2	0	1	0	0	0	0	0	0	0	0	0	0	0	0	0	1	0	0	0	0	0
462	2020/9/21 11:25:47	923	微信	N/A	223.104.9.218(四川-成都)	510182198306301401	2020-09-21	1	169	64	22.4082	78	114	78	112	72	113	75	1	2	3	3	1	-3	-3	-3	-3	2	0	1	0	0	0	0	0	0	0	0	0	0	0	0	1	0	0	0	0	0	0
10	2020/9/1 9:49:22	925	微信	N/A	117.136.65.74(四川-成都)	512533197207020040	2020-09-01	2	155	65	27.0552	80	138	85	125	80	131.5	82.5	1	7	2	2	1	-3	-3	-3	-3	2	0	0	0	0	0	0	0	0	0	0	0	0	0	0	0	0	0	0	0	0	1
252	2020/9/10 11:41:48	926	微信	N/A	117.136.65.69(四川-成都)	510182199506180063	2020-09-10	1	160	62	24.2187	80	124	76	110	68	117	72	1	2	2	3	2	360	20	-3	-3	1	0	1	0	0	0	0	0	0	0	1	0	0	0	0	0	0	0	0	0	0	0
238	2020/9/10 10:12:15	927	微信	N/A	117.136.63.8(四川-成都)	511025199003058646	2020-09-10	1	155	68	28.3039	88	112	76	123	80	117.5	78	1	4	2	3	1	-3	-3	-3	-3	1	0	0	0	0	0	0	0	0	0	0	0	0	0	0	0	0	0	0	0	1	0
566	2020/9/23 18:03:42	934	微信	N/A	117.136.64.92(四川-成都)	511621198812146489	2020-09-23	2	156	48	19.7239	85	123	80	118	76	120.5	78	1	2	2	2	1	-3	-3	-3	-3	2	1	0	0	0	0	0	0	0	0	0	0	0	0	0	0	0	0	0	0	0	0
17	2020/9/1 10:53:15	938	微信	N/A	117.136.65.74(四川-成都)	512533197207020040	2020-09-01	2	146	73.9	34.6688	85	135	86	126	65	130.5	75.5	1	7	2	2	1	-3	-3	-3	-3	2	0	1	0	0	0	0	0	0	0	0	0	1	0	0	0	0	0	0	0	0	0
544	2020/9/23 9:37:56	939	微信	N/A	117.136.64.92(四川-成都)	511621198812146489	2020-09-23	2	149	40	18.0172	75	121	81	125	80	123	80.5	1	2	2	2	1	-3	-3	-3	-3	3	0	2	0	0	0	0	0	0	0	1	0	0	0	0	0	0	1	0	0	0	0
760	2020/11/2 16:16:42	946	微信	N/A	117.136.62.16(四川-成都)	510182198801244643	2020-11-02	2	158	59	23.634	82	112	68	113	70	112.5	69	1	7	2	3	1	-3	-3	-3	-3	2	0	1	0	0	0	0	0	0	0	0	0	1	0	0	0	0	0	0	0	0	0
421	2020/9/18 10:09:50	949	微信	N/A	117.136.63.73(四川-成都)	510182199506180063	2020-09-18	1	168	50	17.7154	78	110	78	122	76	116	77	1	2	2	3	1	-3	-3	-3	-3	1	1	0	0	0	0	0	0	0	0	0	0	0	0	0	0	0	0	0	0	0	0
577	2020/9/24 9:52:02	949	微信	N/A	117.136.64.92(四川-成都)	511621198812146489	2020-09-24	1	160	55	21.4844	82	123	81	128	76	125.5	78.5	1	4	3	3	2	96	15	-3	-3	3	1	0	0	0	0	0	0	0	0	0	0	0	0	0	0	0	0	0	0	0	0
124	2020/9/4 14:31:28	951	微信	N/A	223.104.215.22(四川-成都)	510182198712105860	2020-09-04	1	173	73	24.3911	78	126	76	122	74	124	75	1	2	2	3	1	-3	-3	-3	-3	3	0	1	0	0	0	0	0	0	0	0	0	1	0	0	0	0	0	0	0	0	0
540	2020/9/23 9:22:04	951	微信	N/A	117.136.64.92(四川-成都)	511621198812146489	2020-09-23	2	162	75	28.578	81	121	82	122	85	121.5	83.5	1	2	3	3	1	-3	-3	-3	-3	2	0	1	0	0	0	0	0	0	0	0	0	1	0	0	0	0	0	0	0	0	0
69	2020/9/3 10:30:55	952	微信	N/A	223.104.215.22(四川-成都)	510182198712105860	2020-09-03	2	152	70	30.2978	80	126	76	122	70	124	73	1	2	2	3	1	-3	-3	-3	-3	2	0	1	0	0	0	0	0	0	0	0	0	0	0	0	0	0	0	1	0	0	0
686	2020/10/20 9:38:51	952	微信	N/A	117.136.63.77(四川-成都)	510182199506180063	2020-10-20	1	161	70	27.0051	78	118	70	120	78	119	74	2	4	4	3	2	240	20	-3	-3	2	0	1	0	0	0	0	0	0	0	0	0	0	0	0	1	0	0	0	0	0	0
269	2020/9/11 10:27:31	954	微信	N/A	223.104.215.34(四川-成都)	511623198910055727	2020-09-11	1	170	88	30.4498	72	126	74	122	72	124	73	1	2	2	3	2	240	15	-3	-3	3	1	0	0	0	0	0	0	0	0	0	0	0	0	0	0	0	0	0	0	0	0
815	2020/11/13 10:44:58	954	微信	N/A	182.138.126.87(四川-成都)	513901199110164524	2020-11-13	1	156	59	24.2439	86	124	65	118	61	121	63	1	2	1	1	1	-3	-3	-3	-3	1	0	1	0	0	0	0	0	0	0	0	0	0	0	0	1	0	0	0	0	0	0
503	2020/9/22 10:59:22	958	微信	N/A	117.136.64.92(四川-成都)	511621198812146489	2020-09-22	1	162	74	28.1969	78	123	82	125	84	124	83	1	2	3	3	1	-3	-3	-3	-3	1	0	1	0	0	0	0	0	0	0	1	0	0	0	0	0	0	0	0	0	0	0
706	2020/10/22 20:31:38	959	微信	N/A	110.188.67.9(四川-成都)	510182199405105427	2020-10-22	1	172	76	25.6896	76	123	74	120	64	121.5	69	1	2	2	2	1	-3	-3	-3	-3	1	0	2	0	0	0	0	0	0	0	0	0	0	0	0	1	0	0	0	1	0	0
480	2020/9/22 9:16:56	960	微信	N/A	117.136.64.92(四川-成都)	511621198812146489	2020-09-22	2	160	96	37.5	72	123	80	125	78	124	79	1	4	3	3	1	-3	-3	-3	-3	2	0	1	0	0	0	0	0	0	0	0	0	1	0	0	0	0	0	0	0	0	0
581	2020/9/24 10:08:23	962	微信	N/A	117.136.64.92(四川-成都)	511621198812146489	2020-09-24	1	154	50	21.0828	85	125	71	125	75	125	73	1	3	3	3	1	-3	-3	-3	-3	1	1	0	0	0	0	0	0	0	0	0	0	0	0	0	0	0	0	0	0	0	0
132	2020/9/7 9:17:12	963	微信	N/A	139.207.20.228(四川-成都)	510121197007210086	2020-09-07	1	175	94	30.6939	84	124	85	123	80	123.5	82.5	1	2	2	2	1	-3	-3	-3	-3	1	0	1	0	0	0	0	0	0	0	0	0	1	0	0	0	0	0	0	0	0	0
459	2020/9/21 11:02:50	965	微信	N/A	117.136.64.231(四川-成都)	510182199405105427	2020-09-21	1	168	70	24.8016	78	140	96	142	90	141	93	1	2	2	3	1	-3	-3	-3	-3	2	0	2	0	0	0	0	0	0	0	0	0	1	0	0	0	0	1	0	0	0	0
813	2020/11/13 10:22:50	967	微信	N/A	182.138.126.87(四川-成都)	513901199110164524	2020-11-13	1	164	57	21.1927	88	116	61	120	68	118	64.5	1	2	1	1	1	-3	-3	-3	-3	3	0	2	0	0	0	0	0	0	0	0	0	1	0	0	1	0	0	0	0	0	0
206	2020/9/8 14:28:26	968	微信	N/A	223.104.215.36(四川-成都)	510521199202013185	2020-09-08	1	165	62	22.7732	89	115	78	124	89	119.5	83.5	1	2	2	2	2	360	20	-3	-3	1	1	0	0	0	0	0	0	0	0	0	0	0	0	0	0	0	0	0	0	0	0
600	2020/9/24 14:52:11	969	微信	N/A	223.104.216.36(四川-未知)	510182198306301401	2020-09-24	2	150	50	22.2222	80	108	78	106	74	107	76	1	2	3	2	2	360	40	-3	-3	2	0	1	0	0	0	0	0	0	0	0	0	0	0	0	1	0	0	0	0	0	0
387	2020/9/17 14:34:15	970	微信	N/A	117.136.64.246(四川-成都)	510122198905236641	2020-09-17	2	156	56	23.0112	76	126	75	120	78	123	76.5	2	3	2	2	1	-3	-3	-3	-3	2	0	1	0	0	0	0	0	0	0	0	0	1	0	0	0	0	0	0	0	0	0
557	2020/9/23 11:06:33	973	微信	N/A	117.136.64.92(四川-成都)	511621198812146489	2020-09-23	2	160	70	27.3437	85	121	71	122	80	121.5	75.5	1	2	3	3	1	-3	-3	-3	-3	2	0	1	0	0	0	0	0	0	0	0	0	1	0	0	0	0	0	0	0	0	0
202	2020/9/8 11:13:12	975	微信	N/A	171.92.161.100(四川-达州)	510121199707210086	2020-09-08	2	167	57	20.4382	90	106	72	110	73	108	72.5	1	2	2	3	1	-3	-3	-3	-3	2	0	2	0	0	0	0	0	1	0	0	0	0	0	0	1	0	0	0	0	0	0
255	2020/9/10 13:34:24	977	微信	N/A	117.136.65.69(四川-成都)	510182199506180063	2020-09-10	2	168	57.5	20.3727	72	112	72	108	68	110	70	2	2	2	3	1	-3	-3	-3	-3	2	0	1	0	0	0	0	0	0	0	0	0	1	0	0	0	0	0	0	0	0	0
265	2020/9/11 9:40:41	979	微信	N/A	223.104.215.34(四川-成都)	511623198910055727	2020-09-11	2	149	56	25.2241	82	134	84	128	82	131	83	1	2	2	3	1	-3	-3	-3	-3	2	0	1	0	0	0	0	0	0	0	1	0	0	0	0	0	0	0	0	0	0	0
731	2020/10/31 11:46:32	982	微信	N/A	117.136.62.11(四川-成都)	510182199405105427	2020-10-31	1	169	60	21.0077	74	126	74	121	78	123.5	76	1	2	2	2	2	300	16	-3	-3	1	0	2	0	0	0	0	0	0	0	0	0	1	0	0	1	0	0	0	0	0	0
336	2020/9/16 15:04:53	987	微信	N/A	117.136.63.93(四川-成都)	51018219801222704X	2020-09-16	2	162	52.5	20.0046	80	138	78	132	86	135	82	1	2	2	3	1	-3	-3	-3	-3	2	0	1	0	0	0	0	0	0	0	0	0	0	0	0	0	0	1	0	0	0	0
696	2020/10/20 15:03:19	991	微信	N/A	117.136.65.69(四川-成都)	510182199506180063	2020-10-20	2	155	75	31.2175	80	130	76	126	74	128	75	2	2	4	3	1	-3	-3	-3	-3	2	0	1	0	0	0	0	0	0	0	0	0	0	0	0	0	1	0	0	0	0	0
443	2020/9/21 9:31:08	993	微信	N/A	117.136.64.231(四川-成都)	510182199405105427	2020-09-21	1	165	59	21.6713	66	126	80	110	76	118	78	1	4	3	3	2	150	10	-3	-3	2	0	1	0	0	0	0	0	0	0	0	0	1	0	0	0	0	0	0	0	0	0
263	2020/9/11 9:33:41	994	微信	N/A	171.92.155.91(四川-达州)	511025199003058646	2020-09-11	2	165	65	23.8751	86	112	85	120	88	116	86.5	1	4	1	1	1	-3	-3	-3	-3	2	0	1	0	0	0	0	0	0	0	0	0	1	0	0	0	0	0	0	0	0	0
434	2020/9/18 16:06:27	996	微信	N/A	171.93.141.173(四川-成都)	510182199512160827	2020-09-18	1	164	61	22.68	78	136	74	130	70	133	72	1	2	1	2	2	456	23	-3	-3	2	0	0	0	0	0	0	0	0	0	0	0	0	0	0	0	0	0	0	0	0	1
273	2020/9/11 11:12:55	997	微信	N/A	223.104.215.34(四川-成都)	511623198910055727	2020-09-11	2	165	63	23.1405	84	124	78	122	74	123	76	1	2	2	2	1	-3	-3	-3	-3	2	0	2	0	1	0	0	0	0	0	0	0	0	0	0	0	1	0	0	0	0	0
445	2020/9/21 9:49:33	997	微信	N/A	117.136.64.231(四川-成都)	510182199405105427	2020-09-21	2	149	56	25.2241	76	138	86	140	90	139	88	1	2	2	2	1	-3	-3	-3	-3	2	0	1	0	0	0	0	0	0	0	1	0	0	0	0	0	0	0	0	0	0	0
478	2020/9/22 9:02:57	1001	微信	N/A	117.136.62.27(四川-成都)	510182198306301401	2020-09-22	1	168	77	27.2817	78	138	88	136	86	137	87	1	3	3	2	3	-3	-3	360	20	2	0	1	0	0	0	0	0	0	0	0	0	0	0	0	1	0	0	0	0	0	0
764	2020/11/2 16:42:14	1004	微信	N/A	117.136.64.71(四川-成都)	510182198801244643	2020-11-02	2	155	45	18.7305	80	116	75	118	76	117	75.5	1	7	1	2	1	-3	-3	-3	-3	5	0	1	0	0	0	0	0	0	0	0	0	1	0	0	0	0	0	0	0	0	0
250	2020/9/10 11:25:54	1005	微信	N/A	117.136.65.122(四川-成都)	510182199506180063	2020-09-10	1	165	65	23.8751	78	110	64	122	78	116	71	1	7	2	3	1	-3	-3	-3	-3	3	0	1	0	0	0	0	0	0	0	0	0	1	0	0	0	0	0	0	0	0	0
778	2020/11/5 15:48:57	1008	微信	N/A	223.104.214.164(四川-宜宾)	513433199810091825	2020-11-04	1	163	53	19.9481	93	117	83	119	79	118	81	1	2	3	3	1	-3	-3	-3	-3	3	0	2	0	0	0	0	0	0	0	0	0	1	0	0	1	0	0	0	0	0	0
78	2020/9/3 11:03:28	1009	微信	N/A	223.104.215.22(四川-成都)	510182198712105860	2020-09-03	2	152	66	28.5665	70	126	78	122	70	124	74	1	2	2	3	1	-3	-3	-3	-3	2	0	1	0	0	0	0	0	0	0	0	0	1	0	0	0	0	0	0	0	0	0
279	2020/9/11 14:08:01	1011	手机提交	直接访问	139.207.136.136(四川-成都)	510182199506180063	2020-09-11	1	168	75	26.5731	88	122	78	118	66	120	72	1	2	2	3	1	-3	-3	-3	-3	1	0	3	0	0	0	0	0	0	0	0	0	1	0	0	1	0	1	0	0	0	0
761	2020/11/2 16:25:24	1011	微信	N/A	117.136.64.71(四川-成都)	510182198801244643	2020-11-02	2	160	90	35.1562	74	114	75	114	78	114	76.5	1	7	2	3	1	-3	-3	-3	-3	1	0	1	0	0	0	0	0	0	0	0	0	0	0	0	0	0	1	0	0	0	0
173	2020/9/8 8:50:08	1012	微信	N/A	117.136.65.66(四川-成都)	510121197007210086	2020-09-08	2	152	60	25.9695	80	120	80	124	82	122	81	1	2	2	3	1	-3	-3	-3	-3	2	1	0	0	0	0	0	0	0	0	0	0	0	0	0	0	0	0	0	0	0	0
597	2020/9/24 14:13:23	1012	微信	N/A	182.138.126.87(四川-成都)	510182198306301401	2020-09-24	2	140	60	30.6122	88	122	78	120	72	121	75	1	2	3	3	1	-3	-3	-3	-3	1	1	0	0	0	0	0	0	0	0	0	0	0	0	0	0	0	0	0	0	0	0
416	2020/9/18 9:52:16	1015	微信	N/A	117.136.63.73(四川-成都)	510182199506180063	2020-09-18	1	165	60	22.0386	80	122	76	120	68	121	72	1	2	1	2	1	-3	-3	-3	-3	1	0	1	0	0	0	0	0	0	0	0	0	0	0	0	1	0	0	0	0	0	0
450	2020/9/21 10:07:19	1015	微信	N/A	117.136.64.92(四川-成都)	511621198812146489	2020-09-21	2	157	65	26.3702	81	121	71	125	80	123	75.5	1	2	2	3	1	-3	-3	-3	-3	2	0	1	0	0	0	0	0	0	0	1	0	0	0	0	0	0	0	0	0	0	0
751	2020/11/2 15:03:58	1016	微信	N/A	117.136.64.71(四川-成都)	510182198801244643	2020-11-02	2	151	151	66.2252	75	113	75	115	74	114	74.5	1	7	3	3	1	-3	-3	-3	-3	2	0	2	0	0	0	0	0	0	0	0	0	1	0	0	1	0	0	0	0	0	0
275	2020/9/11 11:32:52	1017	微信	N/A	223.104.215.34(四川-成都)	511623198910055727	2020-09-11	1	160	70	27.3437	82	126	74	122	70	124	72	1	3	2	3	1	-3	-3	-3	-3	2	1	0	0	0	0	0	0	0	0	0	0	0	0	0	0	0	0	0	0	0	0
509	2020/9/22 11:29:23	1022	微信	N/A	117.136.64.231(四川-成都)	510182199405105427	2020-09-22	1	168	73	25.8645	75	122	74	112	70	117	72	1	2	2	3	1	-3	-3	-3	-3	1	0	1	0	0	0	0	0	0	0	0	0	1	0	0	0	0	0	0	0	0	0
335	2020/9/16 15:03:50	1023	微信	N/A	118.115.117.242(四川-成都)	510121197007210086	2020-09-16	2	156	75	30.8185	85	130	87	134	85	132	86	1	2	1	3	1	-3	-3	-3	-3	2	0	1	0	0	0	0	0	0	0	0	0	1	0	0	0	0	0	0	0	0	0
424	2020/9/18 10:34:46	1024	微信	N/A	223.104.9.190(四川-成都)	510121197007210086	2020-09-18	1	165	65	23.8751	78	110	66	126	68	118	67	1	7	1	2	2	80	10	-3	-3	2	0	1	0	0	0	0	0	0	0	0	0	1	0	0	0	0	0	0	0	0	0
49	2020/9/2 11:29:58	1025	微信	N/A	223.104.215.12(四川-成都)	510182198801244643	2020-09-02	2	156	60	24.6548	88	114	75	119	72	116.5	73.5	1	7	2	2	1	-3	-3	-3	-3	2	0	2	0	1	0	0	0	0	0	1	0	0	0	0	0	0	0	0	0	0	0
26	2020/9/1 13:47:21	1026	微信	N/A	223.104.215.22(四川-成都)	510182198712105860	2020-09-01	2	150	70	31.1111	104	122	78	117	80	119.5	79	1	3	2	3	1	-3	-3	-3	-3	2	0	2	0	0	0	0	0	0	0	0	0	1	0	0	1	0	0	0	0	0	0
304	2020/9/16 10:51:58	1039	微信	N/A	223.104.215.54(四川-成都)	510122198905236641	2020-09-16	1	160	45	17.5781	60	146	73	132	82	139	77.5	2	2	2	3	2	1	4	-3	-3	1	1	0	0	0	0	0	0	0	0	0	0	0	0	0	0	0	0	0	0	0	0
161	2020/9/7 14:20:54	1040	手机提交	直接访问	139.207.201.15(四川-成都)	510521199202013185	2020-09-07	2	151	41	17.9817	101	106	70	112	69	109	69.5	1	2	1	3	1	-3	-3	-3	-3	2	0	1	0	0	0	0	0	0	0	0	0	0	0	0	0	0	1	0	0	0	0
632	2020/10/1 14:55:35	1044	微信	N/A	110.188.67.102(四川-成都)	510182199405105427	2020-10-01	1	173	73	24.3911	75	125	74	115	65	120	69.5	1	2	1	1	1	-3	-3	-3	-3	1	0	2	0	0	0	0	0	0	0	1	0	0	0	0	1	0	0	0	0	0	0
685	2020/10/20 9:20:47	1045	微信	N/A	117.136.65.69(四川-成都)	510182199506180063	2020-10-20	2	160	62	24.2187	80	112	78	122	80	117	79	2	2	3	3	1	-3	-3	-3	-3	1	0	2	0	0	0	0	0	0	0	0	0	1	0	0	1	0	0	0	0	0	0
144	2020/9/7 10:17:55	1046	微信	N/A	117.136.63.95(四川-成都)	510182199303090324	2020-09-07	1	175	70	22.8571	88	120	60	124	68	122	64	3	2	3	3	1	-3	-3	-3	-3	1	0	2	0	0	0	0	0	0	0	1	0	0	0	0	1	0	0	0	0	0	0
485	2020/9/22 9:34:43	1046	微信	N/A	117.136.64.92(四川-成都)	511621198812146489	2020-09-22	2	157	56	22.719	85	125	80	125	83	125	81.5	1	2	2	3	1	-3	-3	-3	-3	3	0	2	0	0	0	0	0	0	0	0	0	1	0	0	1	0	0	0	0	0	0
249	2020/9/10 11:08:39	1048	微信	N/A	117.136.65.122(四川-成都)	510182199506180063	2020-09-10	2	149	69	31.0797	78	118	78	122	78	120	78	1	7	3	3	1	-3	-3	-3	-3	2	0	2	0	0	0	0	0	0	0	0	0	0	0	0	1	0	0	0	1	0	0
730	2020/10/31 11:30:02	1049	微信	N/A	117.136.62.11(四川-成都)	510182199405105427	2020-10-31	1	164	61	22.68	89	107	79	113	74	110	76.5	1	2	1	1	1	-3	-3	-3	-3	3	0	1	0	0	0	0	0	0	0	1	0	0	0	0	0	0	0	0	0	0	0
408	2020/9/18 9:22:34	1053	微信	N/A	117.136.63.73(四川-成都)	510182199506180063	2020-09-18	1	158	58	23.2335	70	112	68	124	76	118	72	1	2	2	3	2	72	12	-3	-3	1	0	1	0	0	0	0	0	0	0	0	0	1	0	0	0	0	0	0	0	0	0
532	2020/9/22 18:10:22	1053	微信	N/A	110.188.67.60(四川-成都)	510182199405105427	2020-09-22	1	160	57	22.2656	75	112	74	126	70	119	72	1	2	1	3	2	300	20	-3	-3	3	0	1	0	0	0	0	0	0	0	0	0	1	0	0	0	0	0	0	0	0	0
472	2020/9/21 15:43:55	1054	微信	N/A	117.136.64.231(四川-成都)	510182199405105427	2020-09-21	2	158	64	25.6369	75	112	72	124	80	118	76	1	2	2	2	1	-3	-3	-3	-3	2	0	1	0	0	0	0	0	0	1	0	0	0	0	0	0	0	0	0	0	0	0
579	2020/9/24 9:58:13	1054	微信	N/A	117.136.63.38(四川-成都)	510182199405105427	2020-09-24	1	165	66	24.2424	76	112	71	112	74	112	72.5	1	2	1	1	2	400	15	-3	-3	3	1	0	0	0	0	0	0	0	0	0	0	0	0	0	0	0	0	0	0	0	0
556	2020/9/23 11:05:22	1057	微信	N/A	223.104.9.200(四川-成都)	510182198306301401	2020-09-23	2	150	66	29.3333	84	110	76	110	76	110	76	1	2	3	3	2	40	40	-3	-3	2	0	2	0	0	0	0	0	0	0	1	0	0	0	0	1	0	0	0	0	0	0
454	2020/9/21 10:41:47	1058	微信	N/A	117.136.64.231(四川-成都)	510182199405105427	2020-09-21	1	150	60	26.6667	65	122	72	117	74	119.5	73	1	3	1	1	1	-3	-3	-3	-3	3	0	1	0	0	0	0	0	0	0	0	0	0	0	0	1	0	0	0	0	0	0
460	2020/9/21 11:09:36	1063	微信	N/A	223.104.9.218(四川-成都)	510182198306301401	2020-09-21	1	168	55	19.487	78	128	82	124	80	126	81	1	2	3	3	2	280	10	-3	-3	2	1	0	0	0	0	0	0	0	0	0	0	0	0	0	0	0	0	0	0	0	0
187	2020/9/8 9:56:18	1064	微信	N/A	223.104.215.36(四川-成都)	510521199202013185	2020-09-08	2	158	60	24.0346	85	112	75	123	85	117.5	80	1	2	2	3	1	-3	-3	-3	-3	2	0	2	0	0	0	0	0	0	0	0	0	1	0	0	0	0	1	0	0	0	0
302	2020/9/16 10:48:04	1069	微信	N/A	118.115.117.242(四川-成都)	510121197007210086	2020-09-16	2	145	45	21.4031	85	125	80	122	75	123.5	77.5	1	2	1	2	1	-3	-3	-3	-3	2	0	0	0	0	0	0	0	0	0	0	0	0	0	0	0	0	0	0	0	0	1
452	2020/9/21 10:25:22	1073	微信	N/A	117.136.64.92(四川-成都)	511621198812146489	2020-09-21	1	176	91	29.3776	75	132	85	128	81	130	83	1	2	2	3	2	120	24	-3	-3	3	0	0	0	0	0	0	0	0	0	0	0	0	0	0	0	0	0	0	0	1	0
807	2020/11/12 11:03:33	1075	微信	N/A	182.138.126.87(四川-成都)	513901199110164524	2020-11-12	1	154	44	18.5529	78	121	71	114	65	117.5	68	1	2	1	1	1	-3	-3	-3	-3	1	0	1	0	0	0	0	0	0	0	0	0	1	0	0	0	0	0	0	0	0	0
425	2020/9/18 10:36:37	1076	微信	N/A	117.136.63.87(四川-成都)	51018219801222704X	2020-09-18	2	155	65	27.0552	80	112	80	102	80	107	80	1	2	2	3	1	-3	-3	-3	-3	1	0	1	0	0	0	0	0	0	0	1	0	0	0	0	0	0	0	0	0	0	0
21	2020/9/1 12:03:18	1077	微信	N/A	117.136.65.74(四川-成都)	512533197207020040	2020-09-01	2	139	52.6	27.2243	68	112	65	110	60	111	62.5	1	7	1	2	1	-3	-3	-3	-3	2	0	0	0	0	0	0	0	0	0	0	0	0	0	0	0	0	0	0	0	0	1
233	2020/9/10 9:43:15	1080	微信	N/A	117.136.63.8(四川-成都)	511025199003058646	2020-09-10	2	160	79	30.8594	86	139	86	138	89	138.5	87.5	1	4	2	3	1	-3	-3	-3	-3	4	0	1	0	0	0	0	0	0	0	0	0	1	0	0	0	0	0	0	0	0	0
808	2020/11/12 11:04:27	1083	微信	N/A	182.138.126.87(四川-成都)	513901199110164524	2020-11-12	2	155	58	24.1415	78	118	65	123	70	120.5	67.5	1	2	1	1	1	-3	-3	-3	-3	5	0	2	0	0	0	0	0	0	0	0	0	1	0	0	0	0	1	0	0	0	0
548	2020/9/23 10:09:52	1085	微信	N/A	223.104.9.200(四川-成都)	510182198306301401	2020-09-23	1	168	66.5	23.5615	82	110	72	108	74	109	73	1	2	3	3	2	180	20	-3	-3	1	0	1	0	0	0	0	0	0	0	0	0	1	0	0	0	0	0	0	0	0	0
115	2020/9/4 10:59:22	1088	微信	N/A	223.104.215.22(四川-成都)	510182198712105860	2020-09-04	1	174	75	24.7721	80	126	78	123	70	124.5	74	1	2	2	2	1	-3	-3	-3	-3	2	0	0	0	0	0	0	0	0	0	0	0	0	0	0	0	0	0	0	0	0	1
32	2020/9/1 15:08:10	1089	微信	N/A	223.104.215.22(四川-成都)	510182198712105860	2020-09-01	1	163	60	22.5827	84	140	86	138	82	139	84	1	3	2	3	3	-3	-3	2	40	2	1	0	0	0	0	0	0	0	0	0	0	0	0	0	0	0	0	0	0	0	0
565	2020/9/23 17:06:15	1090	微信	N/A	117.136.64.92(四川-成都)	511621198812146489	2020-09-23	2	159	78	30.8532	85	123	85	125	81	124	83	1	2	2	2	1	-3	-3	-3	-3	2	1	0	0	0	0	0	0	0	0	0	0	0	0	0	0	0	0	0	0	0	0
488	2020/9/22 9:46:31	1093	微信	N/A	117.136.62.27(四川-成都)	510182198306301401	2020-09-22	1	160	89	34.7656	80	112	74	110	76	111	75	2	2	4	3	1	-3	-3	-3	-3	1	0	2	0	1	0	0	0	0	0	0	0	0	0	0	1	0	0	0	0	0	0
714	2020/10/24 16:11:32	1093	微信	N/A	117.173.213.156(四川-成都)	510521199202013185	2020-10-24	2	154	75	31.6242	106	142	88	136	89	139	88.5	1	4	2	2	1	-3	-3	-3	-3	2	0	2	0	0	0	0	0	0	0	1	0	0	0	0	1	0	0	0	0	0	0
444	2020/9/21 9:47:11	1094	微信	N/A	117.136.64.92(四川-成都)	511621198812146489	2020-09-21	1	170	61	21.1073	73	121	74	123	80	122	77	1	2	2	3	1	-3	-3	-3	-3	1	0	1	0	0	0	0	0	0	0	0	0	1	0	0	0	0	0	0	0	0	0
12	2020/9/1 10:01:02	1095	微信	N/A	101.206.166.135(四川-成都)	510182198801244643	2020-09-01	1	166	50	18.1449	65	123	68	112	63	117.5	65.5	1	4	2	3	2	6	4	-3	-3	1	1	0	0	0	0	0	0	0	0	0	0	0	0	0	0	0	0	0	0	0	0
137	2020/9/7 9:46:37	1095	微信	N/A	223.104.215.36(四川-成都)	510121197007210086	2020-09-07	1	176	95	30.6689	84	123	74	126	75	124.5	74.5	1	6	2	3	1	-3	-3	-3	-3	2	0	1	0	0	0	0	0	0	0	0	0	0	0	0	1	0	0	0	0	0	0
286	2020/9/14 10:53:41	1095	微信	N/A	223.104.215.194(四川-成都)	511621198812146489	2020-09-14	1	167	75	26.8923	78	128	78	134	81	131	79.5	1	3	2	3	1	-3	-3	-3	-3	2	0	2	0	0	0	0	0	0	0	1	0	0	0	0	1	0	0	0	0	0	0
687	2020/10/20 9:39:31	1095	微信	N/A	117.136.65.69(四川-成都)	510182199506180063	2020-10-20	1	161	70	27.0051	88	122	78	118	70	120	74	2	4	4	3	2	240	20	-3	-3	2	0	1	0	0	0	0	0	0	0	0	0	0	0	0	1	0	0	0	0	0	0
513	2020/9/22 14:38:09	1097	微信	N/A	117.136.64.92(四川-成都)	511621198812146489	2020-09-22	1	170	70	24.2215	85	113	72	123	81	118	76.5	1	2	3	3	2	480	24	-3	-3	2	0	1	0	0	0	0	0	0	0	1	0	0	0	0	0	0	0	0	0	0	0
461	2020/9/21 11:21:15	1099	微信	N/A	117.136.64.231(四川-成都)	510182199405105427	2020-09-21	1	162	76	28.959	78	156	95	158	100	157	97.5	1	3	2	2	2	504	10	-3	-3	3	1	0	0	0	0	0	0	0	0	0	0	0	0	0	0	0	0	0	0	0	0
419	2020/9/18 10:03:18	1101	微信	N/A	117.136.63.87(四川-成都)	51018219801222704X	2020-09-18	2	155	60	24.974	80	113	89	128	89	120.5	89	1	2	2	3	1	-3	-3	-3	-3	2	0	0	0	0	0	0	0	0	0	0	0	0	0	0	0	0	0	0	0	0	1
711	2020/10/24 11:26:11	1104	微信	N/A	117.173.213.156(四川-成都)	510521199202013185	2020-10-24	1	171	60	20.5191	102	113	79	125	76	119	77.5	1	2	2	3	2	12	20	-3	-3	2	1	0	0	0	0	0	0	0	0	0	0	0	0	0	0	0	0	0	0	0	0
156	2020/9/7 11:17:11	1110	微信	N/A	117.136.63.95(四川-成都)	510182199303090324	2020-09-07	1	170	55	19.0311	78	125	60	120	68	122.5	64	3	2	2	3	2	240	90	-3	-3	1	1	0	0	0	0	0	0	0	0	0	0	0	0	0	0	0	0	0	0	0	0
211	2020/9/9 8:53:41	1112	微信	N/A	139.207.91.89(四川-成都)	510121197007210086	2020-09-09	2	149	60	27.0258	90	129	78	130	80	129.5	79	1	2	1	3	1	-3	-3	-3	-3	3	0	1	0	0	0	0	0	0	0	0	0	1	0	0	0	0	0	0	0	0	0
295	2020/9/16 10:05:22	1113	微信	N/A	117.136.63.93(四川-成都)	51018219801222704X	2020-09-16	2	158	65	26.0375	86	110	75	116	76	113	75.5	1	2	2	3	1	-3	-3	-3	-3	2	0	0	0	0	0	0	0	0	0	0	0	0	0	0	0	0	0	0	0	0	1
455	2020/9/21 10:46:09	1113	微信	N/A	223.104.9.218(四川-成都)	510182198306301401	2020-09-21	1	165	65	23.8751	82	110	83	118	84	114	83.5	1	2	1	2	3	-3	-3	240	20	1	0	1	0	0	0	0	0	0	0	0	0	1	0	0	0	0	0	0	0	0	0
52	2020/9/2 13:47:54	1116	微信	N/A	223.104.215.22(四川-成都)	510182198712105860	2020-09-02	2	147	70	32.3939	86	125	76	122	76	123.5	76	1	2	2	3	2	36	2	-3	-3	2	0	1	0	0	0	0	0	0	0	0	0	1	0	0	0	0	0	0	0	0	0
762	2020/11/2 16:35:30	1122	微信	N/A	117.136.62.16(四川-成都)	510182198801244643	2020-11-02	2	155	57	23.7253	70	121	78	122	80	121.5	79	1	7	2	3	1	-3	-3	-3	-3	2	0	2	0	0	0	0	0	0	0	0	0	1	0	0	0	0	1	0	0	0	0
195	2020/9/8 10:36:00	1128	微信	N/A	171.92.161.100(四川-达州)	510121197007210086	2020-09-08	1	160	65	25.3906	85	120	78	121	80	120.5	79	1	3	2	3	1	-3	-3	-3	-3	1	0	1	0	0	0	0	0	0	0	0	0	1	0	0	0	0	0	0	0	0	0
169	2020/9/7 15:46:36	1129	微信	N/A	171.210.203.13(四川-成都)	510121197007210086	2020-09-07	2	155	65	27.0552	80	117	79	120	80	118.5	79.5	1	2	1	3	1	-3	-3	-3	-3	2	1	0	0	0	0	0	0	0	0	0	0	0	0	0	0	0	0	0	0	0	0
476	2020/9/22 8:46:03	1129	微信	N/A	117.136.62.27(四川-成都)	510182198306301401	2020-09-22	1	161	55	21.2183	78	106	74	102	70	104	72	1	2	3	3	3	-3	-3	350	30	3	0	1	0	0	0	0	0	0	0	0	0	0	0	0	0	0	1	0	0	0	0
643	2020/10/6 15:13:05	1131	微信	N/A	110.188.67.74(四川-成都)	510121197007210086	2020-10-06	1	178	57	17.9902	90	126	74	128	77	127	75.5	1	2	1	2	1	-3	-3	-3	-3	1	0	1	0	0	0	0	0	0	0	0	0	0	0	0	0	0	0	0	1	0	0
207	2020/9/8 14:44:07	1138	微信	N/A	117.136.63.73(四川-成都)	511623198910055727	2020-09-08	1	159	65	25.711	82	128	74	126	70	127	72	2	2	2	3	1	-3	-3	-3	-3	1	0	1	0	0	0	0	0	0	0	0	0	1	0	0	0	0	0	0	0	0	0
138	2020/9/7 9:47:48	1140	手机提交	直接访问	223.104.9.231(四川-成都)	511623198910055727	2020-09-07	2	150	69	30.6667	80	128	82	126	74	127	78	3	5	2	1	1	-3	-3	-3	-3	2	0	1	0	0	0	0	0	0	0	0	0	1	0	0	0	0	0	0	0	0	0
214	2020/9/9 9:15:47	1140	微信	N/A	223.104.215.117(四川-成都)	510121197007210086	2020-09-09	2	158	62	24.8358	86	125	70	122	74	123.5	72	1	2	1	2	1	-3	-3	-3	-3	2	0	1	0	0	0	0	0	0	0	0	0	1	0	0	0	0	0	0	0	0	0
523	2020/9/22 15:29:38	1140	手机提交	直接访问	223.104.215.115(四川-成都)	511025199003058646	2020-09-22	2	160	82	32.0312	80	109	70	115	70	112	70	1	2	2	3	1	-3	-3	-3	-3	2	0	2	0	0	0	0	0	0	0	0	0	1	0	0	0	0	1	0	0	0	0
580	2020/9/24 10:08:11	1145	手机提交	直接访问	117.136.63.38(四川-成都)	510182199405105427	2020-09-24	1	165	63	23.1405	74	112	70	130	85	121	77.5	1	2	2	2	1	-3	-3	-3	-3	3	0	1	0	0	0	0	0	0	0	0	0	1	0	0	0	0	0	0	0	0	0
809	2020/11/12 11:24:44	1146	微信	N/A	182.138.126.87(四川-成都)	513901199110164524	2020-11-12	2	156	74	30.4076	76	114	65	128	70	121	67.5	1	2	1	1	1	-3	-3	-3	-3	5	0	1	0	0	0	0	0	0	0	0	0	1	0	0	0	0	0	0	0	0	0
311	2020/9/16 11:37:51	1150	微信	N/A	117.136.63.188(四川-成都)	510122198905236641	2020-09-16	2	155	70	29.1363	106	123	95	120	88	121.5	91.5	1	2	3	3	1	-3	-3	-3	-3	2	0	2	0	0	0	0	0	0	0	1	0	1	0	0	0	0	0	0	0	0	0
332	2020/9/16 14:45:54	1154	微信	N/A	118.115.117.242(四川-成都)	510121197007210086	2020-09-16	2	164	55	20.4491	80	125	74	122	75	123.5	74.5	1	2	1	3	1	-3	-3	-3	-3	2	1	0	0	0	0	0	0	0	0	0	0	0	0	0	0	0	0	0	0	0	0
313	2020/9/16 11:45:42	1158	微信	N/A	117.136.64.94(四川-成都)	510122198905236641	2020-09-16	1	160	48	18.75	92	128	74	130	76	129	75	2	2	1	3	2	220	20	-3	-3	1	0	2	0	0	0	0	0	0	0	1	0	0	0	0	1	0	0	0	0	0	1
325	2020/9/16 13:54:05	1159	微信	N/A	117.136.63.93(四川-成都)	51018219801222704X	2020-09-16	1	168	86	30.4705	86	116	70	119	78	117.5	74	1	2	2	3	2	48	13	-3	-3	1	0	2	0	0	0	0	0	0	0	0	0	1	0	0	1	0	0	0	0	0	0
816	2020/11/13 10:47:49	1160	微信	N/A	182.138.126.87(四川-成都)	513901199110164524	2020-11-13	2	170	55	19.0311	78	126	70	118	65	122	67.5	1	2	1	1	1	-3	-3	-3	-3	3	0	2	0	0	0	0	0	0	0	0	0	1	0	0	1	0	0	0	0	0	0
601	2020/9/24 14:58:39	1164	微信	N/A	117.136.64.92(四川-成都)	511621198812146489	2020-09-24	1	172	62	20.9573	82	132	84	130	81	131	82.5	1	2	2	3	1	-3	-3	-3	-3	2	1	0	0	0	0	0	0	0	0	0	0	0	0	0	0	0	0	0	0	0	0
23	2020/9/1 12:13:18	1167	微信	N/A	117.136.64.234(四川-成都)	513401198408105744	2020-09-01	2	149	65	29.278	89	111	76	110	72	110.5	74	1	2	1	3	1	-3	-3	-3	-3	2	0	2	0	0	0	0	0	0	0	0	0	1	0	0	0	0	1	0	0	0	0
420	2020/9/18 10:03:38	1168	微信	N/A	171.92.157.76(四川-达州)	510121197007210086	2020-09-18	2	160	80	31.25	90	124	74	126	76	125	75	1	2	1	2	1	-3	-3	-3	-3	2	0	1	0	0	0	0	0	0	0	0	0	0	0	0	1	0	0	0	0	0	0
322	2020/9/16 13:34:29	1172	微信	N/A	117.136.63.93(四川-成都)	51018219801222704X	2020-09-16	1	168	60	21.2585	86	115	70	110	70	112.5	70	1	2	2	3	1	-3	-3	-3	-3	1	0	2	0	0	0	0	0	0	0	0	0	1	0	0	0	0	1	0	0	0	0
695	2020/10/20 14:46:34	1173	微信	N/A	117.136.65.69(四川-成都)	510182199506180063	2020-10-20	2	156	60	24.6548	76	112	70	114	68	113	69	2	4	3	3	1	-3	-3	-3	-3	2	0	1	0	0	0	0	0	0	0	0	0	0	0	0	1	0	0	0	0	0	0
521	2020/9/22 15:20:07	1176	微信	N/A	117.136.62.27(四川-成都)	510182198306301401	2020-09-22	1	167	80	28.6851	88	110	70	112	70	111	70	1	2	3	3	2	45	40	-3	-3	1	0	3	0	0	0	0	0	0	0	0	0	1	0	0	1	0	1	0	0	0	0
241	2020/9/10 10:22:49	1178	微信	N/A	223.104.215.193(四川-成都)	511025199003058646	2020-09-10	1	157	65	26.3702	76	113	75	115	70	114	72.5	1	2	1	1	1	-3	-3	-3	-3	1	0	2	0	0	0	0	0	0	0	1	0	0	0	0	1	0	0	0	0	0	0
709	2020/10/23 16:36:20	1178	手机提交	直接访问	110.188.67.87(四川-成都)	510182198801244643	2020-10-23	2	152	63	27.268	74	125	76	122	74	123.5	75	1	2	1	2	1	-3	-3	-3	-3	1	0	1	0	0	0	0	0	0	0	0	0	0	0	0	1	0	0	0	0	0	0
810	2020/11/12 11:25:23	1178	微信	N/A	182.138.126.87(四川-成都)	513901199110164524	2020-11-12	2	146	65	30.4935	85	118	61	128	64	123	62.5	1	2	1	1	1	-3	-3	-3	-3	5	0	1	0	0	0	0	0	0	0	1	0	0	0	0	0	0	0	0	0	0	0
723	2020/10/28 16:40:38	1180	微信	N/A	110.188.67.41(四川-成都)	510182199405105427	2020-10-28	1	170	92	31.8339	75	112	75	126	74	119	74.5	1	2	2	2	2	300	18	-3	-3	1	0	2	0	0	0	0	0	0	0	0	0	1	0	0	0	0	0	0	1	0	0
296	2020/9/16 10:06:10	1182	微信	N/A	117.136.63.80(四川-成都)	510122198905236641	2020-09-16	1	162	65	24.7676	103	120	92	126	86	123	89	1	2	2	3	2	12	20	-3	-3	1	0	2	0	0	0	0	0	0	0	0	0	1	0	0	1	0	0	0	0	0	0
340	2020/9/16 15:25:08	1182	微信	N/A	117.136.63.93(四川-成都)	51018219801222704X	2020-09-16	2	158	59	23.634	90	112	80	118	89	115	84.5	1	2	2	1	1	-3	-3	-3	-3	2	1	0	0	0	0	0	0	0	0	0	0	0	0	0	0	0	0	0	0	0	0
430	2020/9/18 10:55:19	1187	微信	N/A	223.104.9.190(四川-成都)	510121197007210086	2020-09-18	2	150	45	20	84	116	70	120	71	118	70.5	1	2	1	2	1	-3	-3	-3	-3	1	1	0	0	0	0	0	0	0	0	0	0	0	0	0	0	0	0	0	0	0	0
226	2020/9/9 10:49:34	1189	微信	N/A	139.207.91.89(四川-成都)	510121197007210086	2020-09-09	1	165	63	23.1405	86	125	80	127	84	126	82	1	2	1	3	1	-3	-3	-3	-3	2	0	1	0	0	0	0	0	0	0	0	0	1	0	0	0	0	0	0	0	0	0
441	2020/9/21 9:14:12	1189	微信	N/A	117.136.64.231(四川-成都)	510182199405105427	2020-09-21	1	162	57	21.7193	91	126	72	114	76	120	74	1	2	2	2	1	-3	-3	-3	-3	3	0	2	0	0	0	0	0	0	0	0	0	0	0	0	1	0	0	0	1	0	0
121	2020/9/4 12:55:15	1192	手机提交	直接访问	139.207.192.66(四川-成都)	510182198712105860	2020-09-04	1	170	57	19.7232	72	126	78	133	70	129.5	74	1	2	2	3	2	240	5	-3	-3	1	0	1	0	0	0	0	0	0	0	0	0	1	0	0	0	0	0	0	0	0	0
159	2020/9/7 11:39:12	1194	微信	N/A	117.136.63.95(四川-成都)	510182199303090324	2020-09-07	2	160	63	24.6094	80	113	79	120	70	116.5	74.5	3	2	2	3	1	-3	-3	-3	-3	2	0	1	0	0	0	0	0	0	0	1	0	0	0	0	0	0	0	0	0	0	0
803	2020/11/11 16:40:39	1194	微信	N/A	223.104.214.199(四川-宜宾)	511621198812146489	2020-11-11	2	148	44	20.0877	78	123	71	125	74	124	72.5	1	2	1	2	1	-3	-3	-3	-3	1	0	1	0	0	0	0	0	0	0	0	0	1	0	0	0	0	0	0	0	0	0
60	2020/9/3 9:42:26	1195	微信	N/A	117.136.63.66(四川-成都)	512533197207020040	2020-09-10	2	151	51.5	22.5867	65	109	70	100	70	104.5	70	1	4	2	2	1	-3	-3	-3	-3	2	0	1	0	0	0	0	0	0	0	0	0	1	0	0	0	0	0	0	0	0	0
446	2020/9/21 9:50:43	1197	微信	N/A	171.210.167.28(四川-成都)	510182198306301401	2020-09-21	2	155	75	31.2175	80	110	78	104	76	107	77	1	2	1	2	1	-3	-3	-3	-3	2	0	1	0	0	0	0	0	0	0	0	0	0	0	0	1	0	0	0	0	0	0
787	2020/11/10 15:09:19	1197	微信	N/A	117.136.64.77(四川-成都)	510182199405105427	2020-11-10	1	161	51	19.6752	75	112	74	126	70	119	72	1	2	2	2	2	360	12	-3	-3	2	0	1	0	0	0	0	0	0	0	0	0	1	0	0	0	0	0	0	0	0	0
289	2020/9/14 11:38:19	1210	微信	N/A	171.216.223.132(四川-成都)	510182199512160827	2020-09-14	2	155	62	25.8065	76	116	62	118	64	117	63	1	7	2	2	1	-3	-3	-3	-3	2	0	1	0	0	0	0	0	0	0	0	0	1	0	0	0	0	0	0	0	0	0
135	2020/9/7 9:38:39	1211	微信	N/A	117.136.63.95(四川-成都)	510182199303090324	2020-09-07	1	168	60	21.2585	80	120	68	127	70	123.5	69	3	2	3	3	2	60	200	-3	-3	1	0	2	0	0	0	0	0	0	0	0	0	0	0	0	1	1	0	0	0	0	0
567	2020/9/23 18:39:48	1215	微信	N/A	117.136.64.92(四川-成都)	511621198812146489	2020-09-23	1	168	78	27.6361	85	113	74	123	80	118	77	1	2	1	1	1	-3	-3	-3	-3	1	1	0	0	0	0	0	0	0	0	0	0	0	0	0	0	0	0	0	0	0	0
120	2020/9/4 12:50:36	1222	微信	N/A	223.104.215.22(四川-成都)	510182198712105860	2020-09-04	2	150	150	66.6667	70	125	67	120	60	122.5	63.5	1	2	2	3	1	-3	-3	-3	-3	2	0	1	0	0	0	0	0	0	0	0	0	0	0	0	0	0	1	0	0	0	0
522	2020/9/22 15:28:50	1223	微信	N/A	117.136.64.92(四川-成都)	511621198812146489	2020-09-22	1	165	75	27.5482	85	123	81	125	82	124	81.5	1	2	2	3	1	-3	-3	-3	-3	2	1	0	0	0	0	0	0	0	0	0	0	0	0	0	0	0	0	0	0	0	0
495	2020/9/22 10:17:27	1225	手机提交	直接访问	223.104.215.115(四川-成都)	510182199405105427	2020-09-22	2	154	70	29.5159	65	125	74	120	70	122.5	72	1	2	2	3	1	-3	-3	-3	-3	2	0	2	0	0	0	0	0	0	0	0	0	1	0	0	0	0	1	0	0	0	0
453	2020/9/21 10:27:22	1234	微信	N/A	223.104.9.218(四川-成都)	510182198306301401	2020-09-21	1	162	56	21.3382	82	104	78	108	76	106	77	1	2	1	2	1	-3	-3	-3	-3	3	0	1	0	0	0	0	0	0	0	0	0	0	0	0	1	0	0	0	0	0	0
721	2020/10/28 11:37:29	1236	微信	N/A	110.188.67.61(四川-成都)	511623198910055727	2020-10-28	1	161	87	33.5635	84	124	70	126	72	125	71	1	2	2	2	1	-3	-3	-3	-3	1	0	2	0	0	0	0	0	0	0	0	0	1	0	0	1	0	0	0	0	0	0
402	2020/9/18 8:58:09	1240	手机提交	直接访问	117.136.63.87(四川-成都)	51018219801222704X	2020-09-18	1	172	60	20.2812	89	110	80	120	80	115	80	1	3	2	3	1	-3	-3	-3	-3	2	1	0	0	0	0	0	0	0	0	0	0	0	0	0	0	0	0	0	0	0	0
447	2020/9/21 9:54:34	1243	微信	N/A	223.104.9.218(四川-成都)	510182198306301401	2020-09-21	1	166	83	30.1205	88	110	80	112	82	111	81	1	2	5	3	1	-3	-3	-3	-3	1	0	1	0	0	0	0	0	0	0	0	0	1	0	0	0	0	0	0	0	0	0
611	2020/9/24 17:10:43	1245	微信	N/A	117.136.64.92(四川-成都)	511621198812146489	2020-09-24	1	159	65	25.711	74	128	81	130	82	129	81.5	1	2	2	3	2	240	24	-3	-3	2	0	2	0	0	0	0	0	0	0	0	0	1	0	0	1	0	0	0	0	0	0
204	2020/9/8 13:52:13	1246	微信	N/A	139.207.156.20(四川-成都)	511623198910055727	2020-09-08	1	165	75	27.5482	82	134	82	128	80	131	81	1	2	1	3	1	-3	-3	-3	-3	2	0	1	0	0	0	0	0	0	0	0	0	1	0	0	0	0	0	0	0	0	0
239	2020/9/10 10:22:06	1246	微信	N/A	223.104.216.160(四川-未知)	511623198910055727	2020-09-10	1	172	68	22.9854	82	124	74	122	68	123	71	1	2	2	3	1	-3	-3	-3	-3	3	0	2	0	0	0	0	0	0	0	0	0	0	0	0	1	0	1	0	0	0	0
437	2020/9/18 16:48:14	1246	微信	N/A	117.136.63.73(四川-成都)	510182199506180063	2020-09-18	1	165	64	23.5078	88	118	66	120	64	119	65	1	2	2	3	2	60	3	-3	-3	2	0	1	0	0	0	0	0	0	0	0	0	1	0	0	0	0	0	0	0	0	0
248	2020/9/10 11:07:54	1248	微信	N/A	223.104.215.193(四川-成都)	511025199003058646	2020-09-10	2	152	64	27.7008	76	112	70	110	71	111	70.5	1	4	2	4	1	-3	-3	-3	-3	2	0	1	0	0	0	0	0	0	0	0	0	1	0	0	0	0	0	0	0	0	0
492	2020/9/22 10:06:35	1248	微信	N/A	117.136.64.231(四川-成都)	510182199405105427	2020-09-22	2	160	66.5	25.9766	76	122	76	112	70	117	73	1	2	1	1	1	-3	-3	-3	-3	3	0	1	0	0	0	0	0	0	0	0	0	1	0	0	0	0	0	0	0	0	0
217	2020/9/9 9:40:48	1250	微信	N/A	223.104.216.113(四川-未知)	510121197007210086	2020-09-09	2	160	59	23.0469	87	124	78	125	76	124.5	77	1	2	2	3	1	-3	-3	-3	-3	2	0	1	0	0	0	0	0	0	0	0	0	0	0	0	0	0	0	0	1	0	0
229	2020/9/9 11:36:08	1253	微信	N/A	139.207.157.23(四川-成都)	510121197007210086	2020-09-09	2	152	50	21.6413	87	125	74	120	70	122.5	72	1	2	1	2	1	-3	-3	-3	-3	3	1	0	0	0	0	0	0	0	0	0	0	0	0	0	0	0	0	0	0	0	0
347	2020/9/17 9:11:25	1254	微信	N/A	171.210.126.107(四川-成都)	510121197007210086	2020-09-17	2	145	65	30.9156	85	125	75	126	70	125.5	72.5	1	2	1	2	1	-3	-3	-3	-3	2	0	1	0	0	0	0	0	0	0	1	0	0	0	0	0	0	0	0	0	0	0
465	2020/9/21 13:32:32	1257	微信	N/A	117.136.64.92(四川-成都)	511621198812146489	2020-09-21	1	165	71	26.079	82	132	81	135	84	133.5	82.5	1	2	3	3	1	-3	-3	-3	-3	2	0	1	0	0	0	0	0	0	0	0	0	1	0	0	0	0	0	0	0	0	0
409	2020/9/18 9:24:05	1258	手机提交	直接访问	117.136.63.87(四川-成都)	51018219801222704X	2020-09-18	2	154	62	26.1427	80	110	80	115	78	112.5	79	1	2	2	1	1	-3	-3	-3	-3	2	0	1	0	0	0	0	0	0	0	0	0	1	0	0	0	0	0	0	0	0	0
551	2020/9/23 10:30:59	1258	微信	N/A	223.104.9.200(四川-成都)	510182198306301401	2020-09-23	1	165	52	19.1001	80	112	76	106	78	109	77	1	2	3	3	1	-3	-3	-3	-3	2	0	1	0	0	0	0	0	0	0	0	0	0	0	1	0	0	0	0	0	0	0
29	2020/9/1 14:08:32	1259	微信	N/A	223.104.215.22(四川-成都)	510182198712105860	2020-09-01	2	155	61	25.3902	120	120	82	118	72	119	77	1	2	2	4	1	-3	-3	-3	-3	2	0	1	0	0	0	0	0	0	0	0	0	0	0	0	0	0	1	0	0	0	0
34	2020/9/2 9:25:49	1259	微信	N/A	117.136.63.70(四川-成都)	512533197207020040	2020-09-02	2	167	99	35.4979	116	154	105	150	100	152	102.5	1	7	2	2	1	-3	-3	-3	-3	2	0	2	0	0	0	0	0	0	0	0	0	1	0	0	1	0	0	0	0	0	0
428	2020/9/18 10:48:12	1264	微信	N/A	117.136.63.73(四川-成都)	510182199506180063	2020-09-18	1	165	90	33.0579	80	132	88	124	78	128	83	1	2	1	2	1	-3	-3	-3	-3	1	1	0	0	0	0	0	0	0	0	0	0	0	0	0	0	0	0	0	0	0	0
558	2020/9/23 11:27:51	1265	微信	N/A	117.136.64.92(四川-成都)	511621198812146489	2020-09-23	2	165	48	17.6309	82	121	71	125	73	123	72	2	4	3	3	1	-3	-3	-3	-3	2	0	1	0	0	0	0	0	0	0	0	0	1	0	0	0	0	0	0	0	0	0
435	2020/9/18 16:15:13	1266	微信	N/A	117.136.63.73(四川-成都)	510182199506180063	2020-09-18	2	168	70	24.8016	80	122	78	102	64	112	71	1	2	2	3	1	-3	-3	-3	-3	3	0	1	0	0	0	0	0	0	0	0	0	0	0	0	0	0	1	0	0	0	0
442	2020/9/21 9:30:24	1268	微信	N/A	223.104.9.218(四川-成都)	510182198306301401	2020-09-21	1	168	62	21.9671	88	110	78	112	76	111	77	1	2	5	3	1	-3	-3	-3	-3	2	0	1	0	0	0	0	0	0	0	0	0	1	0	0	0	0	0	0	0	0	0
364	2020/9/17 10:54:29	1270	微信	N/A	171.210.126.107(四川-成都)	510121197007210086	2020-09-17	2	155	52	21.6441	86	125	75	122	74	123.5	74.5	1	7	1	3	1	-3	-3	-3	-3	2	0	1	0	0	0	0	0	0	0	0	0	0	0	0	1	0	0	0	0	0	0
814	2020/11/13 10:28:02	1270	微信	N/A	182.138.126.87(四川-成都)	513901199110164524	2020-11-13	2	155	53	22.0604	85	112	61	125	70	118.5	65.5	1	2	1	1	1	-3	-3	-3	-3	3	0	2	0	0	0	0	0	0	0	0	0	1	0	0	1	0	0	0	0	0	0
310	2020/9/16 11:37:10	1271	微信	N/A	118.115.117.242(四川-成都)	510121197007210086	2020-09-16	1	171	65	22.2291	87	122	78	120	74	121	76	1	2	1	3	1	-3	-3	-3	-3	2	0	0	0	0	0	0	0	0	0	0	0	0	0	0	0	0	0	0	0	0	1
268	2020/9/11 9:57:24	1272	手机提交	直接访问	117.136.63.73(四川-成都)	511025199003058646	2020-09-11	2	162	52	19.8141	80	110	70	113	72	111.5	71	1	2	2	3	1	-3	-3	-3	-3	2	0	1	0	0	0	0	0	0	0	1	0	0	0	0	0	0	0	0	0	0	0
188	2020/9/8 10:04:44	1273	微信	N/A	117.136.63.95(四川-成都)	510182199303090324	2020-09-08	2	158	72	28.8415	79	107	60	110	68	108.5	64	3	2	2	3	2	80	600	-3	-3	2	0	1	0	0	0	0	0	0	0	0	0	1	0	0	0	0	0	0	0	0	0
72	2020/9/3 10:46:44	1276	微信	N/A	223.104.215.19(四川-成都)	510182198712105860	2020-09-03	2	140	45	22.9592	70	116	70	122	72	119	71	1	2	2	3	2	140	2	-3	-3	2	1	0	0	0	0	0	0	0	0	0	0	0	0	0	0	0	0	0	0	0	0
570	2020/9/24 9:09:46	1280	微信	N/A	117.136.63.38(四川-成都)	510182199405105427	2020-09-24	2	159	48	18.9866	86	120	71	114	70	117	70.5	3	4	2	3	1	-3	-3	-3	-3	1	1	0	0	0	0	0	0	0	0	0	0	0	0	0	0	0	0	0	0	0	0
199	2020/9/8 11:06:55	1283	微信	N/A	117.136.63.95(四川-成都)	510182199303090324	2020-09-08	1	168	65	23.03	99	125	91	120	72	122.5	81.5	3	2	1	1	1	-3	-3	-3	-3	1	0	0	0	0	0	0	0	0	0	0	0	0	0	0	0	0	0	0	0	1	0
674	2020/10/19 14:57:01	1283	微信	N/A	110.188.67.100(四川-成都)	513401198408105744	2020-10-19	1	165	51	18.7328	75	113	71	110	74	111.5	72.5	1	7	1	2	2	360	10	-3	-3	3	0	1	0	0	0	0	0	0	0	1	0	0	0	0	0	0	0	0	0	0	0
766	2020/11/2 17:15:11	1288	微信	N/A	117.136.64.71(四川-成都)	510182198801244643	2020-11-02	2	160	54	21.0937	86	112	74	115	75	113.5	74.5	1	7	1	2	1	-3	-3	-3	-3	3	0	1	0	0	0	0	0	0	0	0	0	0	0	0	1	0	0	0	0	0	0
152	2020/9/7 10:59:53	1291	微信	N/A	223.104.215.36(四川-成都)	510521199202013185	2020-09-07	2	145	68	32.3424	98	122	80	123	76	122.5	78	1	2	2	3	1	-3	-3	-3	-3	2	0	1	0	0	0	0	0	0	0	0	0	0	0	1	0	0	0	0	0	0	0
170	2020/9/7 16:12:09	1291	手机提交	直接访问	223.104.9.207(四川-成都)	510182199303090324	2020-09-07	1	169	73	25.5593	80	120	78	118	64	119	71	2	4	2	3	2	80	600	-3	-3	1	0	2	0	0	0	0	0	0	0	0	0	1	0	0	1	0	0	0	0	0	0
401	2020/9/17 16:41:04	1291	微信	N/A	171.217.100.161(四川-成都)	510121197007210086	2020-09-17	1	167	65	23.3067	79	125	80	126	78	125.5	79	1	2	2	3	1	-3	-3	-3	-3	1	0	0	0	0	0	0	0	0	0	0	0	0	0	0	0	0	0	0	0	0	1
331	2020/9/16 14:40:32	1292	微信	N/A	117.136.63.80(四川-成都)	510122198905236641	2020-09-16	2	160	60	23.4375	78	124	74	126	76	125	75	2	2	2	2	1	-3	-3	-3	-3	2	1	0	0	0	0	0	0	0	0	0	0	0	0	0	0	0	0	0	0	0	0
505	2020/9/22 11:11:22	1293	微信	N/A	117.136.64.231(四川-成都)	510182199405105427	2020-09-22	2	155	57	23.7253	75	140	100	136	96	138	98	1	2	2	2	1	-3	-3	-3	-3	2	0	1	0	0	0	0	0	0	0	0	0	0	0	0	0	0	0	0	1	0	0
542	2020/9/23 9:37:27	1301	微信	N/A	223.104.9.200(四川-成都)	510182198306301401	2020-09-23	1	162	87	33.1504	80	116	78	114	76	115	77	1	2	3	3	2	240	20	-3	-3	1	0	1	0	0	0	0	0	0	0	0	0	0	0	0	1	0	0	0	0	0	0
327	2020/9/16 14:07:44	1303	手机提交	直接访问	117.136.63.80(四川-成都)	510122198905236641	2020-09-16	2	150	59	26.2222	79	87	57	94	64	90.5	60.5	2	2	2	2	1	-3	-3	-3	-3	3	1	0	0	0	0	0	0	0	0	0	0	0	0	0	0	0	0	0	0	0	0
501	2020/9/22 10:44:33	1309	手机提交	直接访问	223.104.215.115(四川-成都)	510182199405105427	2020-09-22	2	149	62.5	28.1519	85	127	74	122	70	124.5	72	1	2	2	2	1	-3	-3	-3	-3	2	0	1	0	0	0	0	0	0	0	1	0	0	0	0	0	0	0	0	0	0	0
668	2020/10/19 9:38:45	1315	微信	N/A	223.104.9.214(四川-成都)	510182199303090324	2020-10-19	2	150	55	24.4444	89	123	75	127	76	125	75.5	3	6	3	3	1	-3	-3	-3	-3	1	0	1	0	0	0	0	0	0	0	0	0	0	1	0	0	0	0	0	0	0	0
468	2020/9/21 14:42:58	1319	微信	N/A	117.136.64.92(四川-成都)	511621198812146489	2020-09-21	2	157	70	28.3987	75	121	71	122	73	121.5	72	1	2	2	3	1	-3	-3	-3	-3	2	0	1	0	0	0	0	0	0	0	0	0	0	0	0	1	0	0	0	0	0	0
525	2020/9/22 15:51:14	1320	微信	N/A	117.136.64.92(四川-成都)	511621198812146489	2020-09-22	1	162	55	20.9572	82	123	75	122	80	122.5	77.5	1	3	3	3	1	-3	-3	-3	-3	3	0	1	0	0	0	0	0	0	0	0	0	1	0	0	0	0	0	0	0	0	0
747	2020/11/2 11:30:02	1320	微信	N/A	117.136.64.71(四川-成都)	510182198801244643	2020-11-02	2	160	67	26.1719	82	126	82	122	80	124	81	1	7	2	3	1	-3	-3	-3	-3	3	0	1	0	0	0	0	0	0	0	0	0	0	0	0	1	0	0	0	0	0	0
473	2020/9/21 15:54:50	1322	微信	N/A	117.136.64.92(四川-成都)	511621198812146489	2020-09-21	2	150	75	33.3333	68	111	68	123	67	117	67.5	1	2	3	3	1	-3	-3	-3	-3	2	0	1	0	0	0	0	0	0	0	0	0	0	0	0	0	0	1	0	0	0	0
559	2020/9/23 13:02:50	1322	微信	N/A	223.104.9.200(四川-成都)	510182198306301401	2020-09-23	2	156	52	21.3675	80	110	78	108	76	109	77	1	2	3	3	1	-3	-3	-3	-3	2	0	0	0	0	0	0	0	0	0	0	0	0	0	0	0	0	0	0	0	0	1
74	2020/9/3 10:50:42	1324	手机提交	直接访问	171.92.127.102(四川-达州)	510182198801244643	2020-09-03	2	151	47	20.6131	75	114	75	112	70	113	72.5	1	7	2	3	1	-3	-3	-3	-3	2	0	1	0	0	0	0	0	0	0	0	0	1	0	0	0	0	0	0	0	0	0
439	2020/9/21 8:52:48	1326	微信	N/A	117.136.64.231(四川-成都)	510182199405105427	2020-09-21	2	162	58	22.1003	72	122	72	116	74	119	73	1	2	2	1	1	-3	-3	-3	-3	2	0	1	0	0	0	0	0	0	0	0	0	0	0	0	1	0	0	0	0	0	0
51	2020/9/2 13:26:40	1328	微信	N/A	223.104.215.22(四川-成都)	510182198712105860	2020-09-02	1	171	62	21.2031	80	122	74	126	78	124	76	1	2	3	3	2	120	4	-3	-3	3	1	0	0	0	0	0	0	0	0	0	0	0	0	0	0	0	0	0	0	0	0
491	2020/9/22 10:02:44	1330	微信	N/A	223.104.215.115(四川-成都)	511025199003058646	2020-09-22	1	149	38.2	17.2064	73	122	79	123	78	122.5	78.5	1	2	1	3	2	240	1	-3	-3	1	0	1	0	0	0	0	0	0	0	0	0	0	0	0	1	0	0	0	0	0	0
543	2020/9/23 9:37:36	1334	微信	N/A	117.136.63.38(四川-成都)	510182199405105427	2020-09-23	1	151	56	24.5603	76	117	74	112	74	114.5	74	1	4	2	2	1	-3	-3	-3	-3	2	0	2	0	0	0	0	0	0	0	1	0	0	0	0	0	0	1	0	0	0	0
160	2020/9/7 14:02:59	1343	微信	N/A	223.104.9.231(四川-成都)	511623198910055727	2020-09-07	1	168	65	23.03	88	118	74	116	68	117	71	2	6	2	3	1	-3	-3	-3	-3	1	0	2	0	0	0	0	0	0	0	0	0	1	0	0	1	0	0	0	0	0	0
795	2020/11/11 15:54:10	1346	微信	N/A	223.104.214.199(四川-宜宾)	511621198812146489	2020-11-11	1	164	66	24.539	85	123	74	125	71	124	72.5	1	2	2	3	1	-3	-3	-3	-3	1	0	1	0	0	0	0	0	0	0	0	0	1	0	0	0	0	0	0	0	0	0
285	2020/9/14 10:43:47	1349	微信	N/A	117.136.70.48(四川-成都)	510182199405105427	2020-09-14	2	154	72	30.3593	71	110	78	120	74	115	76	1	3	2	2	1	-3	-3	-3	-3	2	0	1	0	0	0	0	0	0	0	1	0	0	0	0	0	0	0	0	0	0	0
406	2020/9/18 9:15:24	1354	微信	N/A	117.136.63.87(四川-成都)	51018219801222704X	2020-09-18	1	170	75	25.9516	80	118	80	108	80	113	80	1	2	2	3	1	-3	-3	-3	-3	1	1	0	0	0	0	0	0	0	0	0	0	0	0	0	0	0	0	0	0	0	0
338	2020/9/16 15:13:51	1355	手机提交	直接访问	117.136.63.93(四川-成都)	51018219801222704X	2020-09-16	1	165	75	27.5482	80	119	78	110	75	114.5	76.5	1	2	2	1	1	-3	-3	-3	-3	1	1	0	0	0	0	0	0	0	0	0	0	0	0	0	0	0	0	0	0	0	0
804	2020/11/11 16:43:07	1359	微信	N/A	223.104.215.101(四川-成都)	511621198812146489	2020-11-11	1	161	68	26.2336	71	121	82	123	78	122	80	1	2	1	2	1	-3	-3	-3	-3	1	0	1	0	0	0	0	0	0	0	0	0	1	0	0	0	0	0	0	0	0	0
63	2020/9/3 10:05:14	1360	微信	N/A	117.136.63.66(四川-成都)	512533197207020040	2020-09-03	2	153	62	26.4855	65	125	65	120	65	122.5	65	1	7	2	3	1	-3	-3	-3	-3	2	0	1	0	0	0	0	0	0	0	0	0	0	0	0	0	0	0	0	1	0	0
703	2020/10/21 15:04:46	1362	微信	N/A	223.104.9.176(四川-成都)	511025199003058646	2020-10-21	1	167	60	21.5139	83	113	69	116	70	114.5	69.5	1	2	1	2	1	-3	-3	-3	-3	1	0	1	0	0	0	0	0	0	0	0	0	1	0	0	0	0	0	0	0	0	0
342	2020/9/16 15:49:30	1364	微信	N/A	117.136.63.80(四川-成都)	510122198905236641	2020-09-16	2	154	80	33.7325	80	126	84	130	80	128	82	1	2	2	2	1	-3	-3	-3	-3	2	0	1	0	0	0	0	0	0	0	0	0	1	0	0	0	0	0	0	0	0	0
410	2020/9/18 9:26:26	1364	微信	N/A	171.92.157.76(四川-达州)	510121197007210086	2020-09-18	1	164	65	24.1672	87	124	75	126	70	125	72.5	1	2	1	2	1	-3	-3	-3	-3	3	0	1	0	0	0	0	0	0	0	1	0	0	0	0	0	0	0	0	0	0	0
205	2020/9/8 14:03:51	1365	微信	N/A	223.104.215.36(四川-成都)	510521199202013185	2020-09-08	1	170	70	24.2215	95	123	78	113	72	118	75	1	2	2	3	1	-3	-3	-3	-3	2	1	0	0	0	0	0	0	0	0	0	0	0	0	0	0	0	0	0	0	0	0
433	2020/9/18 11:44:12	1369	微信	N/A	117.136.63.73(四川-成都)	510182199506180063	2020-09-18	1	162	50	19.052	88	112	68	124	78	118	73	1	2	2	3	2	60	12	-3	-3	1	0	1	0	0	0	0	0	0	0	0	0	1	0	0	0	0	0	0	0	0	0
174	2020/9/8 8:51:22	1373	微信	N/A	117.136.63.73(四川-成都)	511623198910055727	2020-09-08	1	168	62	21.9671	82	122	74	124	72	123	73	2	6	2	3	2	240	20	-3	-3	1	0	2	0	0	0	0	0	0	0	0	0	1	0	0	1	0	0	0	0	0	0
677	2020/10/19 15:22:51	1374	微信	N/A	223.104.9.153(四川-成都)	510182199303090324	2020-10-19	1	168	65	23.03	79	124	68	120	77	122	72.5	3	6	2	3	2	360	20	-3	-3	2	0	1	0	0	0	0	0	0	0	0	0	0	0	0	1	0	0	0	0	0	0
799	2020/11/11 16:18:57	1374	微信	N/A	223.104.214.199(四川-宜宾)	511621198812146489	2020-11-11	2	151	36	15.7888	85	121	85	125	80	123	82.5	1	2	1	2	1	-3	-3	-3	-3	1	0	1	0	0	0	0	0	0	0	1	0	0	0	0	0	0	0	0	0	0	0
287	2020/9/14 11:31:24	1376	微信	N/A	117.136.70.48(四川-成都)	510182199405105427	2020-09-14	1	170	59	20.4152	78	112	78	126	82	119	80	1	2	1	1	1	-3	-3	-3	-3	1	1	0	0	0	0	0	0	0	0	0	0	0	0	0	0	0	0	0	0	0	0
483	2020/9/22 9:28:44	1376	手机提交	直接访问	223.104.215.115(四川-成都)	511025199003058646	2020-09-22	1	165	79	29.0174	80	123	70	122	75	122.5	72.5	1	4	2	3	2	240	20	-3	-3	2	0	2	0	0	0	0	0	0	0	0	0	1	0	0	1	0	0	0	0	0	0
573	2020/9/24 9:30:50	1382	微信	N/A	117.136.64.92(四川-成都)	511621198812146489	2020-09-24	1	162	61	23.2434	82	113	81	123	78	118	79.5	1	3	3	3	1	-3	-3	-3	-3	2	0	1	0	0	0	0	0	0	0	0	0	1	0	0	0	0	0	0	0	0	0
689	2020/10/20 10:26:10	1383	微信	N/A	117.136.65.69(四川-成都)	510182199506180063	2020-10-20	2	165	60	22.0386	88	112	66	118	70	115	68	2	2	3	3	2	1300	15	-3	-3	2	0	1	0	0	0	0	0	0	0	0	0	0	0	0	1	0	0	0	0	0	0
91	2020/9/3 15:30:42	1384	微信	N/A	117.136.65.122(四川-成都)	513401198408105744	2020-09-03	1	155	85	35.3798	96	146	101	142	98	144	99.5	1	2	1	2	3	-3	-3	120	10	2	0	1	0	0	0	0	0	0	0	0	0	1	0	0	0	0	0	0	0	0	0
163	2020/9/7 14:34:06	1386	手机提交	直接访问	223.104.9.207(四川-成都)	510182199303090324	2020-09-07	2	158	58	23.2335	89	131	87	128	70	129.5	78.5	3	6	2	3	1	-3	-3	-3	-3	1	0	1	0	0	0	0	0	0	0	0	0	1	0	0	0	0	0	0	0	0	0
225	2020/9/9 10:38:06	1387	微信	N/A	223.104.215.74(四川-成都)	510182199303090324	2020-09-09	1	160	70	27.3437	84	124	82	120	74	122	78	1	2	2	3	2	120	60	-3	-3	1	0	1	0	0	0	0	0	0	0	0	0	0	0	0	1	0	0	0	0	0	0
80	2020/9/3 11:18:20	1391	微信	N/A	117.136.63.66(四川-成都)	512533197207020040	2020-09-03	1	160	52.2	20.3906	84	125	68	123	65	124	66.5	1	7	1	1	1	-3	-3	-3	-3	1	0	0	0	0	0	0	0	0	0	0	0	0	0	0	0	0	0	0	0	0	1
701	2020/10/20 16:47:01	1393	微信	N/A	110.188.67.100(四川-成都)	510182199405105427	2020-10-20	1	160	66	25.7812	82	117	75	120	74	118.5	74.5	1	2	1	1	1	-3	-3	-3	-3	3	0	1	0	0	0	0	0	0	0	0	0	1	0	0	0	0	0	0	0	0	0
106	2020/9/4 10:17:21	1397	手机提交	直接访问	171.92.175.78(四川-达州)	512533197207020040	2020-09-04	1	164	65	24.1672	76	115	79	110	69	112.5	74	1	3	1	1	2	240	20	-3	-3	1	0	2	0	0	0	0	0	0	0	0	0	1	0	0	1	0	0	0	0	0	0
800	2020/11/11 16:19:03	1402	微信	N/A	223.104.215.101(四川-成都)	511621198812146489	2020-11-11	1	167	72	25.8166	81	121	81	124	74	122.5	77.5	1	2	1	2	2	180	8	-3	-3	1	0	1	0	0	0	0	0	0	0	0	0	1	0	0	0	0	0	0	0	0	0
55	2020/9/2 14:48:22	1404	微信	N/A	223.104.215.22(四川-成都)	510182198712105860	2020-09-02	1	168	90	31.8878	80	136	82	133	80	134.5	81	1	2	2	3	1	-3	-3	-3	-3	2	0	2	0	0	0	0	0	0	0	1	0	0	0	0	1	0	0	0	0	0	0
477	2020/9/22 8:59:40	1407	微信	N/A	117.136.64.92(四川-成都)	511621198812146489	2020-09-22	1	170	68	23.5294	82	113	78	121	82	117	80	1	3	3	3	2	60	12	-3	-3	4	0	1	0	0	0	0	0	0	0	0	0	1	0	0	0	0	0	0	0	0	0
43	2020/9/2 10:25:31	1416	微信	N/A	223.104.215.12(四川-成都)	510182198801244643	2020-09-02	1	162	126	48.011	83	112	71	116	72	114	71.5	1	7	2	3	2	480	6	-3	-3	5	0	1	0	0	0	0	0	0	1	0	0	0	0	0	0	0	0	0	0	0	0
811	2020/11/13 10:04:51	1418	微信	N/A	182.138.126.87(四川-成都)	513901199110164524	2020-11-13	2	160	50	19.5312	75	112	65	128	71	120	68	1	2	1	1	1	-3	-3	-3	-3	5	0	1	0	0	0	0	0	1	0	0	0	0	0	0	0	0	0	0	0	0	0
671	2020/10/19 11:06:07	1420	微信	N/A	223.104.9.214(四川-成都)	510182199303090324	2020-10-19	2	165	60	22.0386	75	124	77	120	68	122	72.5	2	2	2	3	2	200	12	-3	-3	4	0	1	0	0	0	0	0	0	0	0	0	0	0	0	1	0	0	0	0	0	0
224	2020/9/9 10:29:30	1421	微信	N/A	139.207.91.89(四川-成都)	510121197007210086	2020-09-09	1	162	70	26.6728	81	100	66	102	70	101	68	1	2	2	3	1	-3	-3	-3	-3	1	0	2	0	0	0	0	0	0	0	1	0	0	0	0	0	1	0	0	0	0	0
463	2020/9/21 11:28:44	1421	微信	N/A	117.136.64.92(四川-成都)	511621198812146489	2020-09-21	1	165	81	29.7521	85	125	81	125	83	125	82	1	2	2	3	2	120	5	-3	-3	2	0	2	0	0	0	0	0	0	0	1	0	0	0	0	0	0	1	0	0	0	0
493	2020/9/22 10:10:20	1422	微信	N/A	117.136.62.27(四川-成都)	510182198306301401	2020-09-22	1	170	60	20.7612	80	110	72	112	72	111	72	1	4	3	3	1	-3	-3	-3	-3	3	0	1	0	0	0	0	0	0	0	0	0	1	0	0	0	0	0	0	0	0	0
181	2020/9/8 9:32:46	1423	微信	N/A	117.136.62.102(四川-成都)	510121197007210086	2020-09-08	1	160	60	23.4375	88	130	80	128	81	129	80.5	1	2	1	3	1	-3	-3	-3	-3	2	0	1	1	0	0	0	0	0	0	0	0	0	0	0	0	0	0	0	0	0	1
351	2020/9/17 9:38:24	1426	微信	N/A	223.104.9.198(四川-成都)	510182199512160827	2020-09-17	1	164	55	20.4491	78	126	68	124	62	125	65	1	7	2	3	1	-3	-3	-3	-3	2	0	1	0	0	0	0	0	0	0	1	0	0	0	0	0	0	0	0	0	0	0
117	2020/9/4 11:24:04	1431	微信	N/A	223.104.215.22(四川-成都)	510182198712105860	2020-09-04	1	178	70	22.0932	78	126	78	121	70	123.5	74	1	2	1	1	1	-3	-3	-3	-3	2	0	1	0	0	0	0	0	0	0	0	0	1	0	0	0	0	0	0	0	0	0
353	2020/9/17 9:38:47	1432	微信	N/A	117.136.65.108(四川-成都)	510122198905236641	2020-09-17	2	150	55	24.4444	80	126	76	130	74	128	75	2	2	3	3	1	-3	-3	-3	-3	2	0	2	0	0	0	0	0	0	0	1	0	1	0	0	0	0	0	0	0	0	0
245	2020/9/10 10:46:52	1434	微信	N/A	223.104.215.193(四川-成都)	511025199003058646	2020-09-10	1	165	70	25.7117	76	123	75	113	78	118	76.5	1	2	1	1	1	-3	-3	-3	-3	3	1	0	0	0	0	0	0	0	0	0	0	0	0	0	0	0	0	0	0	0	0
230	2020/9/9 11:38:58	1438	微信	N/A	223.104.215.74(四川-成都)	510182199303090324	2020-09-09	2	153	45	19.2234	85	123	77	128	65	125.5	71	1	2	1	2	1	-3	-3	-3	-3	2	1	0	0	0	0	0	0	0	0	0	0	0	0	0	0	0	0	0	0	0	0
208	2020/9/8 15:40:51	1440	微信	N/A	171.210.151.124(四川-成都)	511623198910055727	2020-09-08	2	161	65	25.0762	76	126	72	124	70	125	71	1	7	2	4	1	-3	-3	-3	-3	2	0	0	0	0	0	0	0	0	0	0	0	0	0	0	0	0	0	0	0	0	1
215	2020/9/9 9:21:58	1443	微信	N/A	139.207.91.89(四川-成都)	510121197007210086	2020-09-09	2	162	819	312.071	85	125	75	123	70	124	72.5	1	2	1	3	1	-3	-3	-3	-3	2	0	0	0	0	0	0	0	0	0	0	0	0	0	0	0	0	0	0	0	0	1
715	2020/10/24 17:10:13	1444	微信	N/A	117.173.213.156(四川-成都)	510521199202013185	2020-10-24	2	161	79.5	30.6701	100	113	85	123	89	118	87	1	2	2	3	1	-3	-3	-3	-3	2	0	1	0	0	0	0	0	0	0	0	0	1	0	0	0	0	0	0	0	0	0
97	2020/9/4 9:19:33	1445	微信	N/A	223.104.215.22(四川-成都)	510182198712105860	2020-09-04	1	173	60	20.0474	90	126	78	123	76	124.5	77	1	2	2	3	1	-3	-3	-3	-3	1	0	1	0	1	0	0	0	0	0	0	0	0	0	0	0	0	0	0	0	0	0
110	2020/9/4 10:33:01	1445	微信	N/A	223.104.215.22(四川-成都)	510182198712105860	2020-09-04	2	143	52	25.4291	120	122	67	126	70	124	68.5	1	2	1	3	1	-3	-3	-3	-3	2	0	2	0	0	0	0	0	0	0	1	0	0	0	0	1	0	0	0	0	0	0
46	2020/9/2 10:50:31	1446	微信	N/A	117.136.63.70(四川-成都)	512533197207020040	2020-09-02	1	170	52	17.9931	68	103	66	112	68	107.5	67	1	7	1	1	1	-3	-3	-3	-3	1	1	0	0	0	0	0	0	0	0	0	0	0	0	0	0	0	0	0	0	0	0
672	2020/10/19 11:40:53	1447	微信	N/A	223.104.9.214(四川-成都)	510182199303090324	2020-10-19	2	150	52	23.1111	83	123	68	120	60	121.5	64	2	2	2	3	1	-3	-3	-3	-3	2	1	0	0	0	0	0	0	0	0	0	0	0	0	0	0	0	0	0	0	0	0
812	2020/11/13 10:05:30	1451	微信	N/A	182.138.126.87(四川-成都)	513901199110164524	2020-11-13	1	163	73	27.4756	78	126	73	118	65	122	69	1	2	1	1	1	-3	-3	-3	-3	3	0	2	0	0	0	0	0	0	0	0	0	1	0	0	1	0	0	0	0	0	0
702	2020/10/21 14:41:57	1456	微信	N/A	223.104.9.176(四川-成都)	511025199003058646	2020-10-21	2	160	49	19.1406	80	121	75	116	70	118.5	72.5	1	2	2	3	1	-3	-3	-3	-3	2	0	1	0	0	0	0	0	0	0	0	0	1	0	0	0	0	0	0	0	0	0
227	2020/9/9 11:14:38	1458	微信	N/A	139.207.157.23(四川-成都)	510121197007210086	2020-09-09	1	165	60	22.0386	80	130	87	132	85	131	86	1	2	1	1	1	-3	-3	-3	-3	4	1	0	0	0	0	0	0	0	0	0	0	0	0	0	0	0	0	0	0	0	0
257	2020/9/11 8:33:05	1459	微信	N/A	117.136.63.73(四川-成都)	511025199003058646	2020-09-11	1	165	70	25.7117	89	123	76	120	70	121.5	73	1	2	1	2	1	-3	-3	-3	-3	1	0	1	0	0	0	0	0	0	0	1	0	0	0	0	0	0	0	0	0	0	0
796	2020/11/11 15:54:21	1460	微信	N/A	223.104.215.101(四川-成都)	511621198812146489	2020-11-11	2	158	69	27.6398	75	112	80	122	74	117	77	1	2	1	2	1	-3	-3	-3	-3	1	0	1	0	0	0	0	0	0	0	0	0	1	0	0	0	0	0	0	0	0	0
498	2020/9/22 10:28:28	1462	微信	N/A	117.136.64.92(四川-成都)	511621198812146489	2020-09-22	1	168	50	17.7154	82	123	81	125	78	124	79.5	1	2	2	3	1	-3	-3	-3	-3	3	0	1	0	0	0	0	0	0	0	0	0	1	0	0	0	0	0	0	0	0	0
316	2020/9/16 12:06:47	1463	手机提交	直接访问	117.136.63.93(四川-成都)	51018219801222704X	2020-09-16	2	165	70	25.7117	85	123	76	125	70	124	73	1	2	1	2	1	-3	-3	-3	-3	4	0	1	0	0	0	0	0	0	0	0	0	1	0	0	0	0	0	0	0	0	0
326	2020/9/16 13:56:40	1464	微信	N/A	118.115.117.242(四川-成都)	510121197007210086	2020-09-16	2	150	40	17.7778	85	124	70	129	80	126.5	75	1	2	1	2	1	-3	-3	-3	-3	2	1	0	0	0	0	0	0	0	0	0	0	0	0	0	0	0	0	0	0	0	0
765	2020/11/2 17:01:06	1465	微信	N/A	223.104.214.176(四川-宜宾)	510182198801244643	2020-11-02	2	148	37	16.8919	87	120	70	126	79	123	74.5	1	2	2	3	1	-3	-3	-3	-3	1	0	1	0	0	0	0	0	0	0	0	0	0	0	0	0	0	1	0	0	0	0
277	2020/9/11 12:52:10	1468	手机提交	直接访问	139.207.136.136(四川-成都)	510182199506180063	2020-09-11	1	167	56	20.0796	78	122	66	120	68	121	67	1	2	2	3	1	-3	-3	-3	-3	3	0	2	0	0	0	0	0	0	0	0	0	1	0	0	1	0	0	0	0	0	0
539	2020/9/23 9:15:34	1469	微信	N/A	223.104.9.200(四川-成都)	510182198306301401	2020-09-23	1	164	56	20.8209	78	110	72	112	76	111	74	1	2	3	3	2	450	20	-3	-3	2	0	1	0	0	0	0	0	0	0	0	0	1	0	0	0	0	0	0	0	0	0
7	2020/9/1 9:32:06	1477	微信	N/A	117.136.65.74(四川-成都)	512533197207020040	2020-09-01	2	160	53	20.7031	53	112	62	112	60	112	61	1	7	2	1	1	-3	-3	-3	-3	1	0	1	0	0	0	0	0	0	0	0	0	0	0	0	0	1	0	0	0	0	0
209	2020/9/8 15:40:59	1480	微信	N/A	117.136.63.73(四川-成都)	511623198910055727	2020-09-08	2	155	58	24.1415	82	122	74	126	76	124	75	1	7	2	4	1	-3	-3	-3	-3	2	0	0	0	0	0	0	0	0	0	0	0	0	0	0	0	0	0	0	0	0	1
31	2020/9/1 14:44:22	1486	微信	N/A	223.104.215.22(四川-成都)	510182198712105860	2020-09-01	2	159	60	23.7332	65	122	70	120	68	121	69	1	3	3	3	1	-3	-3	-3	-3	2	1	0	0	0	0	0	0	0	0	0	0	0	0	0	0	0	0	0	0	0	0
514	2020/9/22 14:39:50	1487	手机提交	直接访问	223.104.215.115(四川-成都)	511025199003058646	2020-09-22	2	155	62	25.8065	78	122	78	124	70	123	74	2	4	2	3	1	-3	-3	-3	-3	2	0	1	0	0	0	0	0	0	0	0	0	1	0	0	0	0	0	0	0	0	0
784	2020/11/9 16:58:13	1487	微信	N/A	117.136.63.72(四川-成都)	511623198910055727	2020-11-09	1	172	56	18.9292	84	122	72	124	70	123	71	2	2	2	3	2	240	199	-3	-3	1	0	1	0	0	0	0	0	0	0	0	0	0	0	0	1	0	0	0	0	0	0
162	2020/9/7 14:21:57	1488	微信	N/A	118.115.51.157(四川-成都)	510121197007210086	2020-09-07	1	173	64	21.3839	90	123	85	126	80	124.5	82.5	1	2	2	3	1	-3	-3	-3	-3	1	0	2	0	0	0	0	0	0	0	0	0	1	0	0	1	0	0	0	0	0	0
45	2020/9/2 10:46:49	1490	手机提交	直接访问	139.207.103.32(四川-成都)	512533197207020040	2020-09-02	2	152	50	21.6413	74	92	54	92	54	92	54	1	7	1	2	1	-3	-3	-3	-3	2	0	0	0	0	0	0	0	0	0	0	0	0	0	0	0	0	0	0	0	0	1
154	2020/9/7 11:12:09	1491	微信	N/A	118.115.51.157(四川-成都)	510121197007210086	2020-09-07	1	166	71	25.7657	86	121	82	125	80	123	81	1	2	2	3	2	480	10	-3	-3	2	0	2	0	0	0	0	0	1	0	0	0	0	0	0	1	0	0	0	0	0	0
612	2020/9/24 18:13:40	1491	微信	N/A	117.136.64.92(四川-成都)	511621198812146489	2020-09-24	1	173	65	21.7181	88	123	75	120	79	121.5	77	1	2	2	3	2	480	20	-3	-3	3	0	0	0	0	0	0	0	0	0	0	0	0	0	0	0	0	0	0	0	0	1
712	2020/10/24 11:53:41	1491	微信	N/A	117.173.213.156(四川-成都)	510521199202013185	2020-10-24	1	160	55	21.4844	96	106	79	111	75	108.5	77	1	2	2	3	1	-3	-3	-3	-3	2	0	1	0	0	0	0	0	0	0	0	0	1	0	0	0	0	0	0	0	0	0
746	2020/11/2 11:26:57	1494	微信	N/A	117.136.62.18(四川-成都)	510182199405105427	2020-11-02	1	163	65	24.4646	75	122	75	112	70	117	72.5	1	2	1	1	2	300	20	-3	-3	1	0	2	0	0	0	0	0	0	0	0	0	1	0	0	1	0	0	0	0	0	0
699	2020/10/20 15:57:52	1495	微信	N/A	117.136.65.69(四川-成都)	510182199506180063	2020-10-20	2	163	75	28.2284	88	112	66	120	70	116	68	2	2	3	3	1	-3	-3	-3	-3	2	1	0	0	0	0	0	0	0	0	0	0	0	0	0	0	0	0	0	0	0	0
116	2020/9/4 11:13:57	1502	手机提交	直接访问	139.207.192.66(四川-成都)	510182198712105860	2020-09-04	2	167	80	28.6851	80	122	70	126	72	124	71	1	2	3	4	1	-3	-3	-3	-3	1	0	1	0	0	0	0	0	0	0	0	0	0	0	0	0	0	0	0	1	0	0
234	2020/9/10 9:51:55	1502	微信	N/A	117.136.65.122(四川-成都)	510182199506180063	2020-09-10	1	171	61	20.8611	80	118	64	120	68	119	66	1	7	2	3	2	120	15	-3	-3	1	0	2	0	0	0	0	0	0	0	0	0	1	0	0	1	0	0	0	0	0	0
363	2020/9/17 10:42:13	1502	手机提交	直接访问	117.136.63.55(四川-成都)	510182198801244643	2020-09-17	2	155	72	29.9688	82	113	75	115	72	114	73.5	1	7	1	2	1	-3	-3	-3	-3	2	0	1	0	0	0	0	0	0	0	0	0	1	0	0	0	0	0	0	0	0	0
294	2020/9/16 9:43:41	1504	微信	N/A	117.136.63.93(四川-成都)	51018219801222704X	2020-09-16	1	170	66	22.8374	90	123	78	128	70	125.5	74	1	2	1	3	2	1	60	-3	-3	1	0	2	0	0	0	0	0	0	0	0	0	1	0	0	1	0	0	0	0	0	0
518	2020/9/22 15:06:45	1504	微信	N/A	117.136.64.92(四川-成都)	511621198812146489	2020-09-22	1	156	65	26.7094	85	123	81	125	78	124	79.5	2	2	3	3	2	200	24	-3	-3	2	0	1	0	0	0	0	0	0	0	0	0	1	0	0	0	0	0	0	0	0	0
713	2020/10/24 15:23:45	1504	微信	N/A	117.173.213.156(四川-成都)	510521199202013185	2020-10-24	1	165	70	25.7117	106	143	95	139	92	141	93.5	1	4	2	3	1	-3	-3	-3	-3	2	1	0	0	0	0	0	0	0	0	0	0	0	0	0	0	0	0	0	0	0	0
284	2020/9/14 10:19:40	1508	微信	N/A	117.136.70.48(四川-成都)	510182199405105427	2020-09-14	2	156	62.5	25.6821	82	124	78	126	74	125	76	1	2	1	3	1	-3	-3	-3	-3	4	0	2	0	0	0	0	0	0	0	1	0	0	0	0	1	0	0	0	0	0	0
293	2020/9/16 9:43:35	1510	微信	N/A	118.115.117.242(四川-成都)	510121197007210086	2020-09-16	1	165	65	23.8751	85	123	75	130	78	126.5	76.5	1	2	1	2	1	-3	-3	-3	-3	2	0	1	0	0	0	0	0	0	0	0	0	1	0	0	0	0	0	0	0	0	0
213	2020/9/9 9:07:49	1511	微信	N/A	223.104.215.74(四川-成都)	510182199303090324	2020-09-09	1	170	65	22.4913	80	120	62	112	75	116	68.5	3	2	1	3	1	-3	-3	-3	-3	1	0	0	0	0	0	0	0	0	0	0	0	0	0	0	0	0	0	0	0	0	1
272	2020/9/11 10:56:07	1514	微信	N/A	223.104.215.34(四川-成都)	511623198910055727	2020-09-11	2	165	67	24.6097	78	128	74	122	72	125	73	1	2	2	3	2	240	20	-3	-3	2	0	1	0	0	0	0	0	0	0	0	0	1	0	0	0	0	0	0	0	0	0
307	2020/9/16 11:14:53	1520	微信	N/A	118.115.117.242(四川-成都)	510121197007210086	2020-09-16	1	167	43	15.4183	85	125	75	122	74	123.5	74.5	1	2	1	2	1	-3	-3	-3	-3	1	1	0	0	0	0	0	0	0	0	0	0	0	0	0	0	0	0	0	0	0	0
403	2020/9/18 9:00:26	1525	微信	N/A	171.92.157.76(四川-达州)	510121197007210086	2020-09-18	2	152	67	28.9993	87	130	85	133	84	131.5	84.5	1	2	1	2	1	-3	-3	-3	-3	2	1	0	0	0	0	0	0	0	0	0	0	0	0	0	0	0	0	0	0	0	0
817	2020/11/23 11:54:56	1528	微信	N/A	117.136.62.49(四川-成都)	510521199202013185	2020-11-23	2	160	47	18.3594	86	124	75	134	85	129	80	1	2	2	3	1	-3	-3	-3	-3	2	0	1	0	0	0	0	0	0	0	0	0	0	0	0	1	0	0	0	0	0	0
754	2020/11/2 15:18:27	1534	微信	N/A	117.136.62.16(四川-成都)	510182198801244643	2020-11-02	2	155	76	31.6337	74	113	76	113	75	113	75.5	1	2	2	3	1	-3	-3	-3	-3	2	0	2	0	0	0	0	0	0	0	0	0	0	0	0	0	0	1	0	1	0	0
681	2020/10/19 16:17:38	1536	微信	N/A	223.104.9.153(四川-成都)	510182199303090324	2020-10-19	2	165	100	36.7309	86	124	74	120	98	122	86	2	2	1	3	1	-3	-3	-3	-3	1	0	1	0	0	0	0	0	0	0	0	0	0	0	0	0	0	0	0	1	0	0
348	2020/9/17 9:16:36	1537	微信	N/A	117.136.63.55(四川-成都)	510182198801244643	2020-09-17	2	160	70	27.3437	78	122	76	118	74	120	75	1	4	3	3	1	-3	-3	-3	-3	3	0	0	0	0	0	0	0	0	0	0	0	0	0	0	0	0	0	0	0	0	1
280	2020/9/14 9:52:05	1538	微信	N/A	117.136.70.48(四川-成都)	510182199405105427	2020-09-14	1	165	61.5	22.5895	85	126	78	118	80	122	79	1	2	1	3	1	-3	-3	-3	-3	2	0	1	0	0	0	0	0	0	0	0	0	1	0	0	0	0	0	0	0	0	0
305	2020/9/16 10:53:37	1540	手机提交	直接访问	117.136.63.93(四川-成都)	51018219801222704X	2020-09-16	2	158	56	22.4323	80	116	78	119	78	117.5	78	1	2	2	3	1	-3	-3	-3	-3	2	0	1	0	0	0	0	0	0	0	0	0	0	0	0	1	0	0	0	0	0	0
588	2020/9/24 10:57:04	1540	微信	N/A	117.136.64.79(四川-成都)	510182198801244643	2020-09-24	1	152	55	23.8054	78	125	75	124	78	124.5	76.5	1	7	1	2	2	480	5	-3	-3	1	1	0	0	0	0	0	0	0	0	0	0	0	0	0	0	0	0	0	0	0	0
172	2020/9/8 8:49:32	1541	微信	N/A	171.92.161.100(四川-达州)	510121197007210086	2020-09-08	1	162	66	25.1486	85	125	75	128	76	126.5	75.5	1	2	1	3	1	-3	-3	-3	-3	2	0	1	0	0	0	0	0	0	0	0	0	1	0	0	0	0	0	0	0	0	0
175	2020/9/8 8:56:39	1542	微信	N/A	223.104.215.36(四川-成都)	510521199202013185	2020-09-08	2	161	60	23.1473	86	115	87	135	75	125	81	1	2	2	3	1	-3	-3	-3	-3	2	0	1	0	0	0	0	0	0	0	0	0	1	0	0	0	0	0	0	0	0	0
266	2020/9/11 9:41:04	1543	微信	N/A	117.136.65.110(四川-成都)	510182199506180063	2020-09-11	2	155	54	22.4766	80	112	78	102	64	107	71	1	7	2	2	1	-3	-3	-3	-3	2	1	0	0	0	0	0	0	0	0	0	0	0	0	0	0	0	0	0	0	0	0
133	2020/9/7 9:28:10	1546	微信	N/A	223.104.215.36(四川-成都)	510121197007210086	2020-09-07	2	156	60	24.6548	117	112	77	126	74	119	75.5	1	2	2	2	1	-3	-3	-3	-3	2	0	2	0	0	0	0	0	0	0	0	0	1	0	0	1	0	0	0	0	0	0
136	2020/9/7 9:43:29	1546	手机提交	直接访问	139.207.201.15(四川-成都)	510521199202013185	2020-09-07	1	161	55	21.2183	86	115	76	114	76	114.5	76	1	2	2	3	1	-3	-3	-3	-3	1	0	1	0	0	0	0	0	0	0	0	0	1	0	0	0	0	0	0	0	0	0
576	2020/9/24 9:48:56	1549	手机提交	直接访问	117.136.63.38(四川-成都)	510182199405105427	2020-09-24	2	150	60	26.6667	75	102	66	112	65	107	65.5	1	2	1	2	1	-3	-3	-3	-3	2	0	1	0	0	0	0	0	0	0	1	0	0	0	0	0	0	0	0	0	0	0
669	2020/10/19 10:04:53	1551	微信	N/A	223.104.9.214(四川-成都)	510182199303090324	2020-10-19	2	153	60	25.6312	83	120	75	120	68	120	71.5	2	2	2	3	1	-3	-3	-3	-3	2	0	2	0	0	0	0	0	0	0	1	0	0	0	0	1	0	0	0	0	0	0
180	2020/9/8 9:29:22	1553	微信	N/A	223.104.215.36(四川-成都)	510521199202013185	2020-09-08	1	160	60	23.4375	100	123	75	115	76	119	75.5	1	3	2	3	2	360	20	-3	-3	3	0	0	0	0	0	0	0	0	0	0	0	0	0	0	0	0	0	0	0	1	0
328	2020/9/16 14:10:46	1555	手机提交	直接访问	117.136.63.93(四川-成都)	51018219801222704X	2020-09-16	2	150	55	24.4444	80	112	76	110	78	111	77	1	2	2	3	1	-3	-3	-3	-3	2	0	1	0	0	0	0	0	0	0	0	0	0	0	0	0	0	0	1	0	0	0
515	2020/9/22 14:41:19	1555	手机提交	直接访问	223.104.215.115(四川-成都)	511025199003058646	2020-09-22	2	155	62	25.8065	78	122	78	124	70	123	74	2	4	2	3	1	-3	-3	-3	-3	2	0	1	0	0	0	0	0	0	0	0	0	1	0	0	0	0	0	0	0	0	0
66	2020/9/3 10:19:15	1558	手机提交	直接访问	171.92.127.102(四川-达州)	510182198801244643	2020-09-03	1	175	68	22.2041	95	102	68	102	71	102	69.5	1	7	2	2	1	-3	-3	-3	-3	1	1	0	0	0	0	0	0	0	0	0	0	0	0	0	0	0	0	0	0	0	0
341	2020/9/16 15:30:13	1561	微信	N/A	171.216.241.2(四川-成都)	510121197007210086	2020-09-16	2	158	50	20.0288	84	125	74	122	70	123.5	72	1	2	1	3	1	-3	-3	-3	-3	2	0	1	0	0	0	0	0	0	0	0	0	1	0	0	0	0	0	0	0	0	0
102	2020/9/4 9:51:19	1571	微信	N/A	223.104.215.22(四川-成都)	510182198712105860	2020-09-04	2	149	70	31.5301	70	168	95	166	90	167	92.5	1	2	2	3	1	-3	-3	-3	-3	2	0	1	0	0	0	0	0	0	0	0	0	1	0	0	0	0	0	0	0	0	0
774	2020/11/5 15:31:57	1571	微信	N/A	223.104.214.164(四川-宜宾)	513433199810091825	2020-11-05	1	168	75	26.5731	89	123	67	126	88	124.5	77.5	1	2	2	4	2	200	6	-3	-3	1	0	2	0	0	0	0	0	0	0	0	0	1	0	0	1	0	0	0	0	0	0
352	2020/9/17 9:38:35	1572	微信	N/A	171.210.126.107(四川-成都)	510121197007210086	2020-09-17	2	161	60	23.1473	86	125	69	127	70	126	69.5	1	7	1	5	1	-3	-3	-3	-3	2	0	0	0	0	0	0	0	0	0	0	0	0	0	0	0	0	0	0	0	0	1
440	2020/9/21 9:07:12	1577	微信	N/A	223.104.9.218(四川-成都)	510182198306301401	2020-09-21	1	158	50	20.0288	88	110	84	108	80	109	82	1	2	5	3	2	142	40	-3	-3	2	0	0	0	0	0	0	0	0	0	0	0	0	0	0	0	0	0	0	0	0	1
791	2020/11/11 15:27:14	1577	微信	N/A	223.104.214.199(四川-宜宾)	511621198812146489	2020-11-11	2	159	62	24.5243	85	121	82	120	82	120.5	82	1	2	1	1	1	-3	-3	-3	-3	2	0	1	0	0	0	0	0	0	0	0	0	0	0	0	1	0	0	0	0	0	0
28	2020/9/1 13:59:43	1578	手机提交	直接访问	171.210.178.187(四川-成都)	513401198408105744	2020-09-01	2	150	80	35.5556	79	87	59	90	62	88.5	60.5	1	2	1	2	1	-3	-3	-3	-3	2	0	1	0	0	0	0	0	0	0	0	0	1	0	0	0	0	0	0	0	0	0
345	2020/9/16 16:50:50	1583	微信	N/A	117.136.63.80(四川-成都)	510122198905236641	2020-09-16	1	160	62	24.2187	88	172	97	160	90	166	93.5	2	2	2	3	2	360	20	-3	-3	2	1	0	0	0	0	0	0	0	0	0	0	0	0	0	0	0	0	0	0	0	0
456	2020/9/21 10:53:43	1589	微信	N/A	117.136.64.92(四川-成都)	511621198812146489	2020-09-21	1	172	70	23.6614	85	130	85	128	81	129	83	1	2	2	3	2	140	24	-3	-3	1	0	1	0	0	0	0	0	0	0	0	0	1	0	0	0	0	0	0	0	0	0
212	2020/9/9 9:00:27	1593	微信	N/A	171.209.173.148(四川-成都)	510121197007210086	2020-09-09	1	175	65	21.2245	85	123	78	122	74	122.5	76	1	2	2	2	2	480	40	-3	-3	1	0	1	0	0	0	0	0	0	0	0	0	1	0	0	0	0	0	0	0	0	0
464	2020/9/21 12:05:12	1596	微信	N/A	117.136.64.92(四川-成都)	511621198812146489	2020-09-21	2	155	56	23.3091	81	112	71	121	80	116.5	75.5	1	2	2	3	1	-3	-3	-3	-3	2	0	1	0	0	0	0	0	0	0	0	0	1	0	0	0	0	0	0	0	0	0
683	2020/10/19 16:53:06	1596	微信	N/A	110.184.72.254(四川-成都)	510182199303090324	2020-10-19	1	178	80	25.2493	90	124	77	120	76	122	76.5	3	2	4	4	2	120	20	-3	-3	1	0	2	0	0	0	0	0	0	0	0	0	1	0	0	1	0	0	0	0	0	0
193	2020/9/8 10:33:49	1597	微信	N/A	117.136.63.95(四川-成都)	510182199303090324	2020-09-08	1	158	45	18.026	86	120	77	110	72	115	74.5	3	2	2	3	1	-3	-3	-3	-3	1	0	0	0	0	0	0	0	0	0	0	0	0	0	0	0	0	0	0	0	0	1
321	2020/9/16 13:31:33	1604	微信	N/A	118.115.117.242(四川-成都)	510121197007210086	2020-09-16	1	170	75	25.9516	88	126	75	126	74	126	74.5	1	2	2	3	2	420	10	-3	-3	2	0	1	0	0	0	0	0	0	1	0	0	0	0	0	0	0	0	0	0	0	0
68	2020/9/3 10:28:25	1605	微信	N/A	223.104.215.12(四川-成都)	510182198801244643	2020-09-03	1	176	60	19.3698	95	115	76	113	75	114	75.5	1	7	2	3	2	60	20	-3	-3	1	0	1	0	0	0	0	0	0	0	0	0	1	0	0	0	0	0	0	0	0	0
108	2020/9/4 10:29:01	1611	微信	N/A	117.136.64.240(四川-成都)	513401198408105744	2020-09-04	2	152	60	25.9695	81	106	70	104	68	105	69	1	2	1	2	1	-3	-3	-3	-3	4	0	0	0	0	0	0	0	0	0	0	0	0	0	0	0	0	0	0	0	0	1
228	2020/9/9 11:14:50	1616	微信	N/A	223.104.215.74(四川-成都)	510182199303090324	2020-09-09	1	160	52	20.3125	60	124	60	127	60	125.5	60	1	2	1	2	1	-3	-3	-3	-3	4	1	0	0	0	0	0	0	0	0	0	0	0	0	0	0	0	0	0	0	0	0
194	2020/9/8 10:34:56	1618	手机提交	直接访问	117.136.63.73(四川-成都)	510182199303090324	2020-09-08	2	160	62	24.2187	83	120	67	110	73	115	70	3	2	2	3	1	-3	-3	-3	-3	3	0	2	0	0	0	0	0	0	0	0	0	0	0	0	1	0	0	0	1	0	0
223	2020/9/9 10:27:14	1627	手机提交	直接访问	223.104.215.74(四川-成都)	510182199303090324	2020-09-09	1	170	60	20.7612	71	129	74	120	68	124.5	71	1	2	2	3	1	-3	-3	-3	-3	2	0	1	0	0	0	0	0	0	0	0	0	0	0	0	1	0	0	0	0	0	0
418	2020/9/18 9:59:00	1629	微信	N/A	171.93.141.173(四川-成都)	510182199512160827	2020-09-18	1	172	80	27.0416	88	126	78	154	76	140	77	1	2	2	2	2	240	10	-3	-3	1	0	2	0	0	0	0	0	0	0	0	0	1	0	0	1	0	0	0	0	0	0
300	2020/9/16 10:33:47	1632	微信	N/A	117.136.63.80(四川-成都)	510122198905236641	2020-09-16	2	152	52	22.5069	107	124	74	120	82	122	78	1	2	2	2	1	-3	-3	-3	-3	4	1	0	0	0	0	0	0	0	0	0	0	0	0	0	0	0	0	0	0	0	0
724	2020/10/28 17:12:53	1635	微信	N/A	117.136.62.7(四川-成都)	510182199405105427	2020-10-28	1	154	67	28.251	75	127	74	114	74	120.5	74	1	1	1	1	2	300	15	-3	-3	2	0	2	0	0	0	0	0	0	0	1	0	0	0	0	1	0	0	0	0	0	0
303	2020/9/16 10:51:57	1637	微信	N/A	223.104.215.49(四川-成都)	510122198905236641	2020-09-16	2	154	46	19.3962	61	129	86	124	82	126.5	84	1	4	3	3	1	-3	-3	-3	-3	2	0	1	0	0	0	0	0	0	0	1	0	0	0	0	0	0	0	0	0	0	0
792	2020/11/11 15:28:40	1639	微信	N/A	223.104.215.101(四川-成都)	511621198812146489	2020-11-11	1	160	50	19.5312	78	122	78	121	76	121.5	77	1	2	1	1	1	-3	-3	-3	-3	1	0	2	0	1	0	0	1	0	0	0	0	0	0	0	0	0	0	0	0	0	0
362	2020/9/17 10:41:00	1640	手机提交	直接访问	117.136.64.246(四川-成都)	510122198905236641	2020-09-17	2	153	45	19.2234	76	130	76	124	68	127	72	1	2	2	2	1	-3	-3	-3	-3	2	1	0	0	0	0	0	0	0	0	0	0	0	0	0	0	0	0	0	0	0	0
569	2020/9/24 9:09:00	1640	微信	N/A	117.136.64.79(四川-成都)	510182198801244643	2020-09-24	2	150	40	17.7778	76	112	76	123	80	117.5	78	1	7	2	3	1	-3	-3	-3	-3	2	1	0	0	0	0	0	0	0	0	0	0	0	0	0	0	0	0	0	0	0	0
753	2020/11/2 15:17:36	1641	微信	N/A	223.104.214.176(四川-宜宾)	510182198801244643	2020-11-02	2	155	66	27.4714	78	123	76	126	70	124.5	73	1	2	2	3	1	-3	-3	-3	-3	2	0	1	0	0	0	0	0	0	0	0	0	0	0	0	1	0	0	0	0	0	0
127	2020/9/7 8:30:01	1642	微信	N/A	223.104.215.36(四川-成都)	510521199202013185	2020-09-07	1	160	64	25	96	112	85	120	73	116	79	1	4	2	3	2	360	20	-3	-3	2	0	2	0	0	0	0	0	0	0	1	0	0	0	0	1	0	0	0	0	0	0
571	2020/9/24 9:22:06	1642	手机提交	直接访问	117.136.63.38(四川-成都)	510182199405105427	2020-09-24	1	153	65	27.7671	89	122	66	112	67	117	66.5	1	2	1	2	1	-3	-3	-3	-3	1	1	0	0	0	0	0	0	0	0	0	0	0	0	0	0	0	0	0	0	0	0
107	2020/9/4 10:19:03	1643	手机提交	直接访问	139.207.192.66(四川-成都)	510182198712105860	2020-09-04	2	151	52	22.806	64	126	70	120	76	123	73	1	2	2	3	1	-3	-3	-3	-3	2	0	1	0	0	0	0	0	0	0	0	0	0	0	0	0	0	1	0	0	0	0
490	2020/9/22 9:56:41	1647	手机提交	直接访问	223.104.215.115(四川-成都)	511025199003058646	2020-09-22	2	153	50	21.3593	78	112	70	120	76	116	73	1	2	2	3	1	-3	-3	-3	-3	2	0	1	0	0	0	0	0	0	0	0	0	0	0	0	1	0	0	0	0	0	0
510	2020/9/22 14:14:48	1647	手机提交	直接访问	223.104.215.115(四川-成都)	511025199003058646	2020-09-22	1	163	75	28.2284	80	136	78	137	80	136.5	79	1	2	2	3	2	240	10	-3	-3	1	0	1	0	0	0	0	0	0	0	0	0	0	0	0	1	0	0	0	0	0	0
366	2020/9/17 11:09:14	1648	微信	N/A	117.136.63.55(四川-成都)	510182198801244643	2020-09-17	2	150	62	27.5556	82	116	84	126	80	121	82	1	7	2	3	1	-3	-3	-3	-3	2	1	0	0	0	0	0	0	0	0	0	0	0	0	0	0	0	0	0	0	0	0
183	2020/9/8 9:41:19	1651	手机提交	直接访问	223.104.9.207(四川-成都)	510182199303090324	2020-09-08	2	155	60	24.974	80	120	67	110	65	115	66	3	2	2	3	2	120	300	-3	-3	2	0	1	0	0	0	0	0	0	0	1	0	0	0	0	0	0	0	0	0	0	0
507	2020/9/22 11:25:59	1652	手机提交	直接访问	223.104.215.115(四川-成都)	511025199003058646	2020-09-22	2	160	66.5	25.9766	80	130	70	124	69	127	69.5	1	2	2	3	1	-3	-3	-3	-3	2	0	1	0	0	0	0	0	0	0	0	0	0	0	0	1	0	0	0	0	0	0
337	2020/9/16 15:08:12	1654	微信	N/A	117.136.63.80(四川-成都)	510122198905236641	2020-09-16	1	155	60	24.974	74	134	74	130	80	132	77	1	2	2	2	2	15	4	-3	-3	1	0	1	0	0	0	0	0	0	0	0	0	0	0	0	1	0	0	0	0	0	0
508	2020/9/22 11:27:29	1658	微信	N/A	117.136.64.92(四川-成都)	511621198812146489	2020-09-22	1	182	72	21.7365	87	125	72	119	71	122	71.5	1	2	2	3	1	-3	-3	-3	-3	1	0	0	0	0	0	0	0	0	0	0	0	0	0	0	0	0	0	0	0	0	1
301	2020/9/16 10:39:16	1659	微信	N/A	117.136.63.93(四川-成都)	51018219801222704X	2020-09-16	1	170	65	22.4913	89	116	78	115	80	115.5	79	1	2	2	3	2	36	20	-3	-3	1	1	0	0	0	0	0	0	0	0	0	0	0	0	0	0	0	0	0	0	0	0
288	2020/9/14 11:35:29	1660	微信	N/A	223.104.215.194(四川-成都)	511621198812146489	2020-09-14	1	170	60	20.7612	72	130	74	123	80	126.5	77	1	2	1	2	1	-3	-3	-3	-3	1	1	0	0	0	0	0	0	0	0	0	0	0	0	0	0	0	0	0	0	0	0
417	2020/9/18 9:54:01	1660	手机提交	直接访问	117.136.63.87(四川-成都)	51018219801222704X	2020-09-18	1	169	75	26.2596	80	112	89	120	80	116	84.5	1	2	2	3	1	-3	-3	-3	-3	1	0	1	0	0	0	0	0	0	0	1	0	0	0	0	0	0	0	0	0	0	0
315	2020/9/16 12:04:59	1661	微信	N/A	118.115.117.242(四川-成都)	510121197007210086	2020-09-16	1	167	65	23.3067	80	125	75	122	80	123.5	77.5	1	2	1	2	1	-3	-3	-3	-3	1	0	0	0	0	0	0	0	0	0	0	0	0	0	0	0	0	0	0	0	0	1
457	2020/9/21 10:57:58	1661	微信	N/A	117.136.62.86(四川-成都)	510182199405105427	2020-09-21	1	156	80	32.8731	76	112	74	126	70	119	72	1	2	1	3	2	156	600	-3	-3	3	0	2	0	0	0	0	0	0	0	0	0	1	0	0	0	0	1	0	0	0	0
470	2020/9/21 15:11:57	1663	微信	N/A	117.136.64.92(四川-成都)	511621198812146489	2020-09-21	1	158	55	22.0317	85	123	81	122	78	122.5	79.5	1	2	3	3	1	-3	-3	-3	-3	2	0	1	0	0	0	0	0	0	0	0	0	1	0	0	0	0	0	0	0	0	0
131	2020/9/7 9:15:15	1668	微信	N/A	117.136.63.95(四川-成都)	510182199303090324	2020-09-07	1	178	75	23.6713	87	114	74	120	63	117	68.5	3	2	2	3	1	-3	-3	-3	-3	1	0	2	0	0	0	0	0	0	0	0	0	1	0	0	0	1	0	0	0	0	0
550	2020/9/23 10:22:33	1669	微信	N/A	117.136.63.38(四川-成都)	510182199405105427	2020-09-23	1	162	80	30.4832	78	140	88	142	90	141	89	1	4	2	3	1	-3	-3	-3	-3	2	1	0	0	0	0	0	0	0	0	0	0	0	0	0	0	0	0	0	0	0	0
62	2020/9/3 9:53:02	1671	微信	N/A	223.104.215.12(四川-成都)	510182198801244643	2020-09-03	2	151	72	31.5776	86	146	88	140	82	143	85	1	7	2	3	1	-3	-3	-3	-3	2	0	0	0	0	0	0	0	0	0	0	0	0	0	0	0	0	0	0	0	0	1
752	2020/11/2 15:06:00	1671	微信	N/A	223.104.214.185(四川-宜宾)	510182198801244643	2020-11-02	2	162	70	26.6728	87	120	70	117	76	118.5	73	1	2	2	3	1	-3	-3	-3	-3	3	0	1	0	0	0	0	0	0	0	0	0	0	0	0	0	0	1	0	0	0	0
538	2020/9/23 9:14:56	1672	微信	N/A	117.136.63.38(四川-成都)	510182199405105427	2020-09-23	1	175	72	23.5102	78	125	74	122	70	123.5	72	1	4	2	2	1	-3	-3	-3	-3	3	0	2	0	0	0	0	0	0	0	0	0	1	0	0	1	0	0	0	0	0	0
519	2020/9/22 15:09:51	1678	手机提交	直接访问	223.104.215.115(四川-成都)	511025199003058646	2020-09-22	2	165	83	30.4867	86	111	68	115	70	113	69	1	5	1	3	1	-3	-3	-3	-3	2	0	2	0	0	0	0	0	0	0	0	0	1	0	0	1	0	0	0	0	0	0
191	2020/9/8 10:24:49	1679	微信	N/A	223.104.215.36(四川-成都)	510521199202013185	2020-09-08	1	164	75	27.8852	110	123	78	135	72	129	75	1	4	2	3	2	360	20	-3	-3	2	0	1	0	0	0	0	0	0	0	0	0	1	0	0	0	0	0	0	0	0	0
373	2020/9/17 12:03:49	1679	手机提交	直接访问	117.136.64.246(四川-成都)	510182199512160827	2020-09-17	2	156	55	22.6003	72	124	64	128	70	126	67	1	2	2	3	1	-3	-3	-3	-3	2	0	1	0	0	0	0	0	0	0	0	0	1	0	0	0	0	0	0	0	0	0
297	2020/9/16 10:15:31	1683	微信	N/A	118.115.117.242(四川-成都)	510121197007210086	2020-09-16	2	162	85	32.3884	88	130	78	132	82	131	80	1	2	2	3	1	-3	-3	-3	-3	2	1	0	0	0	0	0	0	0	0	0	0	0	0	0	0	0	0	0	0	0	0
298	2020/9/16 10:27:26	1686	手机提交	直接访问	117.136.63.93(四川-成都)	510121197007210086	2020-09-16	1	167	70	25.0995	80	122	75	126	80	124	77.5	1	2	1	2	1	-3	-3	-3	-3	2	0	1	0	0	0	0	0	0	0	1	0	0	0	0	0	0	0	0	0	0	0
530	2020/9/22 16:59:54	1691	微信	N/A	117.136.62.27(四川-成都)	510182198306301401	2020-09-22	2	155	54	22.4766	82	116	78	110	76	113	77	1	2	3	3	1	-3	-3	-3	-3	1	0	2	0	0	0	0	0	0	0	0	0	1	0	0	1	0	0	0	0	0	0
499	2020/9/22 10:35:34	1697	微信	N/A	117.136.64.231(四川-成都)	510182199405105427	2020-09-22	2	165	65	23.8751	65	126	80	112	70	119	75	1	2	2	3	1	-3	-3	-3	-3	2	0	1	0	0	0	0	0	0	1	0	0	0	0	0	0	0	0	0	0	0	0
458	2020/9/21 11:01:23	1702	微信	N/A	139.207.170.142(四川-成都)	510182199405105427	2020-09-21	2	165	165	60.6061	90	126	75	112	70	119	72.5	1	2	1	1	1	-3	-3	-3	-3	1	0	2	0	0	0	0	0	0	0	0	0	1	0	0	1	0	0	0	0	0	0
777	2020/11/5 15:46:47	1703	微信	N/A	223.104.214.163(四川-宜宾)	51342220000228502X	2020-11-01	1	157	52	21.0962	92	119	70	124	74	121.5	72	1	2	1	3	2	3	5	-3	-3	3	0	2	0	0	0	0	0	0	0	1	0	0	0	0	1	0	0	0	0	0	0
356	2020/9/17 10:07:59	1706	微信	N/A	171.210.126.107(四川-成都)	510121197007210086	2020-09-17	2	150	46	20.4444	78	125	80	128	78	126.5	79	1	7	1	2	1	-3	-3	-3	-3	2	0	1	0	0	0	0	0	0	0	0	0	1	0	0	0	0	0	0	0	0	0
203	2020/9/8 11:39:19	1714	手机提交	直接访问	117.136.63.73(四川-成都)	511623198910055727	2020-09-08	1	158	38	15.2219	80	120	70	102	63	111	66.5	3	2	2	3	1	-3	-3	-3	-3	1	0	1	0	0	0	0	0	0	0	0	0	0	0	0	1	0	0	0	0	0	0
673	2020/10/19 14:26:49	1720	微信	N/A	223.104.215.1(四川-成都)	510182199303090324	2020-10-19	2	151	55	24.1217	78	124	68	118	70	121	69	2	2	2	3	1	-3	-3	-3	-3	1	0	1	0	0	0	0	0	0	0	0	0	0	0	0	1	0	0	0	0	0	0
742	2020/11/1 16:02:50	1720	微信	N/A	117.136.64.66(四川-成都)	510182198801244643	2020-11-01	2	156	55	22.6003	75	122	75	118	74	120	74.5	1	7	2	3	1	-3	-3	-3	-3	1	0	2	0	0	0	0	0	0	0	1	0	0	0	0	0	0	1	0	0	0	0
222	2020/9/9 10:14:50	1730	微信	N/A	223.104.215.74(四川-成都)	510182199303090324	2020-09-09	1	170	80	27.6817	110	132	95	130	92	131	93.5	1	2	2	3	2	240	600	-3	-3	1	0	2	0	0	0	0	0	0	0	0	0	1	0	0	1	0	0	0	0	0	0
694	2020/10/20 14:26:53	1731	微信	N/A	117.136.65.69(四川-成都)	510182199506180063	2020-10-20	2	164	62	23.0518	78	122	78	114	66	118	72	2	2	3	3	1	-3	-3	-3	-3	2	1	0	0	0	0	0	0	0	0	0	0	0	0	0	0	0	0	0	0	0	0
680	2020/10/19 15:51:55	1735	微信	N/A	223.104.9.153(四川-成都)	510182199303090324	2020-10-19	2	163	65	24.4646	80	124	68	120	75	122	71.5	3	2	2	3	2	1	10	-3	-3	3	0	1	0	0	0	0	0	0	0	0	0	0	0	0	0	1	0	0	0	0	0
427	2020/9/18 10:46:46	1747	手机提交	直接访问	117.136.63.87(四川-成都)	51018219801222704X	2020-09-18	2	155	62	25.8065	80	102	83	110	89	106	86	1	2	1	1	1	-3	-3	-3	-3	3	0	1	0	0	0	0	0	0	0	0	0	1	0	0	0	0	0	0	0	0	0
219	2020/9/9 9:51:25	1749	微信	N/A	139.207.91.89(四川-成都)	510121197007210086	2020-09-09	1	175	70	22.8571	81	118	77	120	80	119	78.5	1	2	1	4	2	240	20	-3	-3	2	0	1	0	0	0	0	0	0	0	0	0	1	0	0	0	0	0	0	0	0	0
330	2020/9/16 14:26:23	1750	微信	N/A	118.115.117.242(四川-成都)	510121197007210086	2020-09-16	1	162	57	21.7193	78	119	69	120	71	119.5	70	1	2	1	3	2	120	10	-3	-3	2	0	1	0	0	0	0	0	0	0	0	0	1	0	0	0	0	0	0	0	0	0
112	2020/9/4 10:48:42	1755	手机提交	直接访问	139.207.192.66(四川-成都)	510182198712105860	2020-09-04	1	171	66	22.571	120	122	90	121	88	121.5	89	1	2	2	3	2	240	20	-3	-3	1	0	2	0	0	0	0	0	0	0	0	0	1	0	0	1	0	0	0	0	0	0
236	2020/9/10 10:01:00	1767	微信	N/A	223.104.215.174(四川-成都)	510521199202013185	2020-09-10	1	165	70	25.7117	89	112	78	124	86	118	82	1	2	1	2	2	480	10	-3	-3	3	1	0	0	0	0	0	0	0	0	0	0	0	0	0	0	0	0	0	0	0	0
291	2020/9/14 14:32:39	1768	微信	N/A	171.216.223.132(四川-成都)	510182199512160827	2020-09-14	1	168	66	23.3844	86	132	76	130	72	131	74	1	2	2	2	3	-3	-3	3	12	2	0	0	0	0	0	0	0	0	0	0	0	0	0	0	0	0	0	0	0	1	0
469	2020/9/21 15:06:27	1771	微信	N/A	117.136.64.231(四川-成都)	510182199405105427	2020-09-21	2	160	68	26.5625	75	126	74	116	67	121	70.5	1	2	1	2	1	-3	-3	-3	-3	2	0	2	0	0	0	0	0	0	0	0	0	1	0	0	1	0	0	0	0	0	0
506	2020/9/22 11:11:22	1771	微信	N/A	117.136.62.27(四川-成都)	510182198306301401	2020-09-22	2	158	58	23.2335	88	110	76	112	76	111	76	1	6	3	3	1	-3	-3	-3	-3	2	0	0	0	0	0	0	0	0	0	0	0	0	0	0	0	0	0	0	0	0	1
218	2020/9/9 9:41:06	1773	微信	N/A	223.104.215.74(四川-成都)	510182199303090324	2020-09-09	1	168	66	23.3844	109	174	110	140	100	157	105	2	4	2	3	2	120	1200	-3	-3	1	0	1	0	0	0	0	0	0	0	0	0	0	0	0	0	0	1	0	0	0	0
474	2020/9/21 16:26:15	1774	微信	N/A	117.136.64.92(四川-成都)	511621198812146489	2020-09-21	1	172	95	32.112	81	132	85	135	84	133.5	84.5	1	2	3	3	1	-3	-3	-3	-3	1	0	2	0	0	0	0	0	0	0	1	0	0	0	0	1	0	0	0	0	0	0
220	2020/9/9 9:55:45	1778	手机提交	直接访问	223.104.215.74(四川-成都)	510182199303090324	2020-09-09	1	165	75	27.5482	68	133	90	128	88	130.5	89	1	4	3	3	2	120	90	-3	-3	1	0	2	0	1	0	0	0	0	0	0	0	1	0	0	0	0	0	0	0	0	0
658	2020/10/10 10:33:53	1779	微信	N/A	110.188.67.28(四川-成都)	513401198408105744	2020-10-10	1	165	62.5	22.9568	75	110	78	115	74	112.5	76	1	2	1	2	2	360	20	-3	-3	2	0	1	1	0	0	0	0	0	0	0	0	0	0	0	0	0	0	0	0	0	0
70	2020/9/3 10:36:54	1785	手机提交	直接访问	171.210.164.62(四川-成都)	510182198712105860	2020-09-03	2	156	53	21.7784	67	122	70	126	72	124	71	1	2	2	2	1	-3	-3	-3	-3	2	0	1	0	0	0	0	0	0	0	0	0	1	0	0	0	0	0	0	0	0	0
388	2020/9/17 14:42:22	1788	微信	N/A	139.207.0.37(四川-成都)	510121197007210086	2020-09-17	1	163	65	24.4646	87	125	74	129	78	127	76	1	2	1	2	2	120	20	-3	-3	2	0	1	0	0	0	0	0	0	0	0	0	0	0	0	0	0	1	0	0	0	0
779	2020/11/5 16:25:21	1788	微信	N/A	117.136.62.18(四川-成都)	510182199405105427	2020-11-05	1	174	77	25.4327	75	112	72	125	76	118.5	74	1	2	1	1	1	-3	-3	-3	-3	1	0	1	0	0	0	0	0	1	0	0	0	0	0	0	0	0	0	0	0	0	0
276	2020/9/11 12:24:33	1790	手机提交	直接访问	139.207.136.136(四川-成都)	510182199506180063	2020-09-11	1	166	90	32.6608	88	130	86	126	78	128	82	1	2	2	3	1	-3	-3	-3	-3	1	0	1	0	0	0	0	0	0	0	0	0	1	0	0	0	0	0	0	0	0	0
758	2020/11/2 15:57:03	1790	微信	N/A	117.136.63.94(四川-成都)	510182198801244643	2020-11-02	2	162	66	25.1486	75	119	74	113	69	116	71.5	1	2	2	3	1	-3	-3	-3	-3	3	0	1	0	0	0	0	0	0	0	0	0	0	0	0	1	0	0	0	0	0	0
81	2020/9/3 11:25:38	1791	手机提交	直接访问	171.210.164.62(四川-成都)	513401198408105744	2020-09-03	1	153	56	23.9224	83	125	87	129	80	127	83.5	1	2	1	4	1	-3	-3	-3	-3	1	1	0	0	0	0	0	0	0	0	0	0	0	0	0	0	0	0	0	0	0	0
575	2020/9/24 9:44:37	1794	微信	N/A	117.136.64.79(四川-成都)	510182198801244643	2020-09-24	2	150	45	20	80	113	75	114	76	113.5	75.5	1	7	1	2	1	-3	-3	-3	-3	1	1	0	0	0	0	0	0	0	0	0	0	0	0	0	0	0	0	0	0	0	0
324	2020/9/16 13:34:55	1800	微信	N/A	117.136.63.80(四川-成都)	510122198905236641	2020-09-16	2	152	55	23.8054	90	128	74	130	80	129	77	2	2	3	3	1	-3	-3	-3	-3	2	1	0	0	0	0	0	0	0	0	0	0	0	0	0	0	0	0	0	0	0	0
562	2020/9/23 15:34:44	1805	微信	N/A	117.136.64.92(四川-成都)	511621198812146489	2020-09-23	2	155	56	23.3091	81	123	87	125	85	124	86	1	2	2	2	1	-3	-3	-3	-3	2	0	1	0	0	0	0	0	0	0	0	0	1	0	0	0	0	0	0	0	0	0
77	2020/9/3 10:59:33	1809	微信	N/A	223.104.215.12(四川-成都)	512533197207020040	2020-09-03	2	155	55	22.8928	85	135	82	133	84	134	83	1	7	1	2	1	-3	-3	-3	-3	2	0	1	0	0	0	0	0	0	0	0	0	0	0	0	0	1	0	0	0	0	0
413	2020/9/18 9:39:49	1810	手机提交	直接访问	117.136.63.87(四川-成都)	510121197007210086	2020-09-18	1	170	60	20.7612	85	126	85	125	80	125.5	82.5	1	2	1	2	1	-3	-3	-3	-3	1	1	0	0	0	0	0	0	0	0	0	0	0	0	0	0	0	0	0	0	0	0
143	2020/9/7 10:17:02	1814	手机提交	直接访问	139.207.201.15(四川-成都)	510521199202013185	2020-09-07	2	156	74	30.4076	76	143	78	135	74	139	76	1	4	2	3	1	-3	-3	-3	-3	2	0	0	0	0	0	0	0	0	0	0	0	0	0	0	0	0	0	0	0	0	1
38	2020/9/2 9:58:12	1819	微信	N/A	223.104.215.12(四川-成都)	510182198801244643	2020-09-02	2	153	43	18.369	116	130	81	134	84	132	82.5	1	7	2	3	1	-3	-3	-3	-3	2	0	0	0	0	0	0	0	0	0	0	0	0	0	0	0	0	0	0	0	0	1
48	2020/9/2 11:14:17	1821	手机提交	直接访问	139.207.103.32(四川-成都)	512533197207020040	2020-09-02	1	163	65	24.4646	80	125	78	118	80	121.5	79	1	4	3	3	2	360	30	-3	-3	3	0	1	0	0	0	0	0	0	0	0	0	1	0	0	0	0	0	0	0	0	0
770	2020/11/3 20:20:02	1822	微信	N/A	117.136.62.18(四川-成都)	510182199405105427	2020-11-03	1	163	65	24.4646	75	112	74	105	64	108.5	69	1	3	2	2	1	-3	-3	-3	-3	1	0	1	0	0	0	0	0	0	0	0	0	1	0	0	0	0	0	0	0	0	0
166	2020/9/7 15:09:58	1837	手机提交	直接访问	139.207.201.15(四川-成都)	510121197007210086	2020-09-07	2	154	63	26.5643	89	112	76	113	74	112.5	75	1	4	2	3	1	-3	-3	-3	-3	2	0	2	0	0	0	0	0	0	0	0	0	1	0	0	0	0	1	0	0	0	0
652	2020/10/9 16:08:08	1839	微信	N/A	110.188.67.44(四川-成都)	510121197007210086	2020-10-09	1	160	54	21.0937	80	128	78	125	75	126.5	76.5	1	2	1	2	1	-3	-3	-3	-3	1	0	1	0	0	0	0	0	0	0	0	0	1	0	0	0	0	0	0	0	0	0
720	2020/10/28 11:28:18	1847	微信	N/A	110.188.67.41(四川-成都)	510182199405105427	2020-10-28	1	173	74	24.7252	74	112	70	124	74	118	72	1	2	2	1	2	580	12	-3	-3	1	0	1	0	0	0	0	0	0	0	0	0	1	0	0	0	0	0	0	0	0	0
773	2020/11/5 14:40:34	1848	微信	N/A	117.136.63.65(四川-成都)	511623198910055727	2020-11-05	1	173	81	27.0641	82	128	78	126	74	127	76	1	2	2	3	2	240	180	-3	-3	1	0	2	0	0	0	0	0	0	0	0	0	1	0	0	1	0	0	0	0	0	0
200	2020/9/8 11:06:57	1858	手机提交	直接访问	117.136.63.73(四川-成都)	510182199303090324	2020-09-08	1	168	48	17.0068	72	92	61	100	60	96	60.5	3	2	2	2	1	-3	-3	-3	-3	3	0	1	0	0	0	0	0	0	0	0	0	1	0	0	0	0	0	0	0	0	0
716	2020/10/25 20:21:34	1859	微信	N/A	117.173.213.156(四川-成都)	510521199202013185	2020-10-25	1	161	60	23.1473	108	136	88	134	89	135	88.5	1	2	2	3	2	360	10	-3	-3	1	1	0	0	0	0	0	0	0	0	0	0	0	0	0	0	0	0	0	0	0	0
186	2020/9/8 9:53:48	1864	手机提交	直接访问	171.209.127.149(四川-成都)	510521199202013185	2020-09-08	2	150	80	35.5556	98	119	67	123	76	121	71.5	1	2	2	3	1	-3	-3	-3	-3	2	0	2	0	0	0	0	0	0	0	0	0	1	0	0	1	0	0	0	0	0	0
739	2020/11/1 15:01:53	1873	微信	N/A	117.136.64.66(四川-成都)	510182198801244643	2020-11-01	2	167	46	16.494	90	100	68	105	68	102.5	68	1	2	2	3	1	-3	-3	-3	-3	1	0	2	0	0	0	0	0	0	0	0	0	1	0	0	0	1	0	0	0	0	0
358	2020/9/17 10:13:01	1874	手机提交	直接访问	117.136.64.246(四川-成都)	510122198905236641	2020-09-17	1	162	65	24.7676	76	126	76	128	86	127	81	2	2	2	3	1	-3	-3	-3	-3	2	0	1	0	0	0	0	0	0	0	0	0	1	0	0	0	0	0	0	0	0	0
54	2020/9/2 14:20:40	1875	微信	N/A	223.104.215.22(四川-成都)	510182198712105860	2020-09-02	1	165	64	23.5078	86	126	78	122	70	124	74	1	2	2	3	2	120	10	-3	-3	1	0	2	0	0	0	0	0	0	0	0	0	1	0	0	1	0	0	0	0	0	0
9	2020/9/1 9:47:09	1877	手机提交	直接访问	171.210.170.224(四川-成都)	512533197207020040	2020-09-01	2	152	47	20.3428	68	127	70	117	76	122	73	1	2	2	1	1	-3	-3	-3	-3	1	1	0	0	0	0	0	0	0	0	0	0	0	0	0	0	0	0	0	0	0	0
50	2020/9/2 11:33:31	1877	微信	N/A	223.104.215.22(四川-成都)	510182198712105860	2020-09-02	2	156	80	32.8731	90	122	78	120	82	121	80	1	2	2	3	2	240	2	-3	-3	2	1	0	0	0	0	0	0	0	0	0	0	0	0	0	0	0	0	0	0	0	0
541	2020/9/23 9:26:52	1877	手机提交	直接访问	223.104.216.61(四川-未知)	511025199003058646	2020-09-23	2	150	55	24.4444	79	103	70	106	69	104.5	69.5	1	2	1	2	1	-3	-3	-3	-3	2	0	1	0	0	0	0	0	0	0	1	0	0	0	0	0	0	0	0	0	0	0
661	2020/10/10 14:53:13	1878	微信	N/A	110.188.67.44(四川-成都)	510121197007210086	2020-10-10	1	178	74	23.3556	86	123	74	122	70	122.5	72	1	2	1	2	2	480	8	-3	-3	3	0	1	0	0	0	0	0	0	0	0	0	0	0	0	1	0	0	0	0	0	0
343	2020/9/16 16:20:58	1881	微信	N/A	117.136.63.80(四川-成都)	510122198905236641	2020-09-16	1	180	75	23.1481	84	134	78	136	88	135	83	2	3	4	4	2	74	5	-3	-3	3	0	1	0	0	0	0	0	0	0	0	0	1	0	0	0	0	0	0	0	0	0
578	2020/9/24 9:54:54	1881	手机提交	直接访问	117.136.64.79(四川-成都)	510182198801244643	2020-09-24	2	155	42	17.4818	75	112	75	114	74	113	74.5	1	7	2	3	1	-3	-3	-3	-3	2	1	0	0	0	0	0	0	0	0	0	0	0	0	0	0	0	0	0	0	0	0
178	2020/9/8 9:12:52	1882	手机提交	直接访问	223.104.9.207(四川-成都)	510182199303090324	2020-09-08	2	160	55	21.4844	85	116	66	120	60	118	63	3	6	2	3	1	-3	-3	-3	-3	3	0	2	0	0	0	0	0	0	0	1	0	0	0	0	1	0	0	0	0	0	0
216	2020/9/9 9:25:30	1882	手机提交	直接访问	223.104.215.74(四川-成都)	510182199303090324	2020-09-09	2	156	60	24.6548	87	140	85	145	81	142.5	83	1	2	2	3	1	-3	-3	-3	-3	2	0	1	0	0	0	0	0	0	0	0	0	1	0	0	0	0	0	0	0	0	0
360	2020/9/17 10:21:41	1882	微信	N/A	171.92.92.69(四川-达州)	510121197007210086	2020-09-17	1	170	55	19.0311	80	125	78	120	71	122.5	74.5	1	7	1	2	1	-3	-3	-3	-3	2	0	0	0	0	0	0	0	0	0	0	0	0	0	0	0	0	0	0	0	0	1
4	2020/9/1 9:14:21	1888	手机提交	直接访问	139.207.80.248(四川-成都)	513401198408105744	2020-09-01	2	153	68.5	29.2622	90	130	88	108	72	119	80	1	2	1	2	1	-3	-3	-3	-3	1	0	1	0	0	0	0	0	0	0	0	0	1	0	0	0	0	0	0	0	0	0
314	2020/9/16 12:00:20	1888	微信	N/A	117.136.63.93(四川-成都)	51018219801222704X	2020-09-16	2	150	55	24.4444	78	113	69	120	70	116.5	69.5	1	2	1	3	1	-3	-3	-3	-3	2	0	1	0	0	0	0	0	0	0	0	0	0	0	0	0	1	0	0	0	0	0
405	2020/9/18 9:09:03	1890	手机提交	直接访问	117.136.63.87(四川-成都)	510121197007210086	2020-09-18	1	167	67	24.0238	89	125	80	122	75	123.5	77.5	1	2	1	3	1	-3	-3	-3	-3	3	0	1	0	0	0	0	0	0	0	0	0	1	0	0	0	0	0	0	0	0	0
197	2020/9/8 10:58:59	1895	微信	N/A	223.104.215.36(四川-成都)	510521199202013185	2020-09-08	1	165	70	25.7117	100	123	78	112	76	117.5	77	1	2	2	2	1	-3	-3	-3	-3	1	1	0	0	0	0	0	0	0	0	0	0	0	0	0	0	0	0	0	0	0	0
511	2020/9/22 14:17:16	1902	微信	N/A	117.136.64.92(四川-成都)	511621198812146489	2020-09-22	2	169	85	29.7609	82	123	84	122	87	122.5	85.5	1	2	3	3	2	360	24	-3	-3	2	0	1	0	0	0	0	0	0	0	0	0	1	0	0	0	0	0	0	0	0	0
129	2020/9/7 9:02:15	1903	微信	N/A	223.104.215.36(四川-成都)	510121197007210086	2020-09-07	1	165	50	18.3655	86	126	71	113	69	119.5	70	1	2	1	2	2	480	10	-3	-3	1	1	0	0	0	0	0	0	0	0	0	0	0	0	0	0	0	0	0	0	0	0
111	2020/9/4 10:46:23	1906	手机提交	直接访问	139.207.192.66(四川-成都)	513401198408105744	2020-09-04	2	152	72	31.1634	80	160	98	139	95	149.5	96.5	1	2	2	2	1	-3	-3	-3	-3	2	0	1	0	0	0	0	0	0	0	0	0	0	0	0	0	1	0	0	0	0	0
319	2020/9/16 13:04:48	1908	微信	N/A	117.136.63.80(四川-成都)	510122198905236641	2020-09-16	2	153	57	24.3496	63	152	78	148	80	150	79	2	2	2	3	1	-3	-3	-3	-3	2	1	0	0	0	0	0	0	0	0	0	0	0	0	0	0	0	0	0	0	0	0
665	2020/10/10 15:55:08	1909	微信	N/A	223.104.214.182(四川-宜宾)	513401198408105744	2020-10-10	1	146	58	27.2096	86	126	76	120	68	123	72	1	2	1	3	1	-3	-3	-3	-3	1	0	1	0	0	0	0	0	0	0	0	0	0	0	0	0	1	0	0	0	0	0
400	2020/9/17 16:10:42	1913	微信	N/A	110.188.67.215(四川-成都)	510182198801244643	2020-09-17	2	156	50	20.5457	80	113	78	116	72	114.5	75	1	7	1	2	1	-3	-3	-3	-3	2	0	1	0	0	0	0	0	0	0	1	0	0	0	0	0	0	0	0	0	0	0
705	2020/10/22 18:54:06	1920	微信	N/A	110.188.67.9(四川-成都)	510182199405105427	2020-10-22	1	160	59	23.0469	76	120	76	112	70	116	73	1	2	2	2	1	-3	-3	-3	-3	3	0	1	0	0	0	0	0	0	0	0	0	1	0	0	0	0	0	0	0	0	0
30	2020/9/1 14:33:00	1926	手机提交	直接访问	171.210.178.187(四川-成都)	513401198408105744	2020-09-01	2	165	75	27.5482	76	132	84	130	80	131	82	1	2	1	2	1	-3	-3	-3	-3	2	0	0	0	0	0	0	0	0	0	0	0	0	0	0	0	0	0	0	0	0	1
73	2020/9/3 10:49:59	1926	微信	N/A	117.136.63.66(四川-成都)	512533197207020040	2020-09-03	2	155	72	29.9688	68	123	65	120	65	121.5	65	2	4	3	4	1	-3	-3	-3	-3	2	0	0	0	0	0	0	0	0	0	0	0	0	0	0	0	0	0	0	0	1	0
750	2020/11/2 12:26:55	1929	微信	N/A	110.188.67.125(四川-成都)	51018219801222704X	2020-11-02	2	150	46	20.4444	88	110	65	106	69	108	67	1	2	2	3	1	-3	-3	-3	-3	3	0	1	0	0	0	0	0	0	0	1	0	0	0	0	0	0	0	0	0	0	0
654	2020/10/9 16:40:33	1932	微信	N/A	110.188.67.44(四川-成都)	510121197007210086	2020-10-09	1	168	52	18.424	80	122	70	126	71	124	70.5	1	2	1	1	1	-3	-3	-3	-3	1	0	1	0	0	0	0	0	0	0	0	0	1	0	0	0	0	0	0	0	0	0
392	2020/9/17 15:33:11	1938	微信	N/A	139.207.0.37(四川-成都)	510121197007210086	2020-09-17	1	168	65	23.03	85	125	75	128	80	126.5	77.5	1	2	1	3	1	-3	-3	-3	-3	1	0	3	0	0	0	0	0	0	0	1	0	0	0	0	1	0	0	0	1	0	0
448	2020/9/21 10:05:09	1938	微信	N/A	171.210.221.202(四川-成都)	510182198306301401	2020-09-21	1	160	125	48.8281	80	110	78	108	76	109	77	1	2	2	3	2	240	10	-3	-3	2	0	1	0	0	0	0	0	0	0	0	0	1	0	0	0	0	0	0	0	0	0
818	2020/11/23 12:33:02	1944	微信	N/A	117.136.62.49(四川-成都)	510521199202013185	2020-11-23	2	158	60	24.0346	86	121	78	114	76	117.5	77	1	2	2	3	1	-3	-3	-3	-3	2	1	0	0	0	0	0	0	0	0	0	0	0	0	0	0	0	0	0	0	0	0
772	2020/11/5 14:40:28	1952	微信	N/A	117.136.63.65(四川-成都)	511623198910055727	2020-11-05	1	159	53	20.9644	82	124	74	122	70	123	72	2	2	2	3	2	240	200	-3	-3	3	0	1	0	0	0	0	0	0	0	0	0	0	0	0	0	0	1	0	0	0	0
534	2020/9/23 8:50:57	1953	微信	N/A	223.104.9.200(四川-成都)	510182198306301401	2020-09-23	1	160	55	21.4844	80	120	78	114	76	117	77	2	2	3	2	3	-3	-3	6	2	2	0	0	0	0	0	0	0	0	0	0	0	0	0	0	0	0	0	0	0	0	1
177	2020/9/8 9:08:43	1960	微信	N/A	117.136.63.95(四川-成都)	510182199303090324	2020-09-08	1	169	55	19.257	87	120	79	112	62	116	70.5	3	2	1	3	2	360	600	-3	-3	3	0	2	0	0	0	0	0	0	0	1	0	1	0	0	0	0	0	0	0	0	0
57	2020/9/3 9:21:31	1962	微信	N/A	117.136.63.66(四川-成都)	512533197207020040	2020-09-03	2	149	83	37.3857	75	135	68	130	70	132.5	69	1	7	2	2	1	-3	-3	-3	-3	2	0	1	0	0	0	0	0	0	0	0	0	0	0	0	0	0	0	0	1	0	0
675	2020/10/19 14:59:48	1967	微信	N/A	223.104.9.153(四川-成都)	510182199303090324	2020-10-19	2	150	75	33.3333	80	124	74	117	62	120.5	68	2	4	2	3	1	-3	-3	-3	-3	2	0	1	0	0	0	0	0	0	0	0	0	0	0	0	0	0	0	0	1	0	0
367	2020/9/17 11:18:49	1983	微信	N/A	223.104.215.219(四川-成都)	510121197007210086	2020-09-17	1	170	70	24.2215	85	125	74	130	78	127.5	76	1	7	1	2	1	-3	-3	-3	-3	1	0	1	0	0	0	0	0	0	0	0	0	1	0	0	0	0	0	0	0	0	0
710	2020/10/24 11:07:41	1984	微信	N/A	117.173.213.156(四川-成都)	510521199202013185	2020-10-24	2	154	60	25.2994	86	125	85	132	76	128.5	80.5	1	4	2	3	1	-3	-3	-3	-3	2	0	1	0	0	0	0	0	0	0	0	0	0	0	0	0	0	1	0	0	0	0
359	2020/9/17 10:16:44	1989	手机提交	直接访问	117.136.63.55(四川-成都)	510182198801244643	2020-09-17	1	168	54	19.1327	82	114	74	122	74	118	74	1	7	2	3	1	-3	-3	-3	-3	2	0	1	0	0	0	0	0	0	0	0	0	1	0	0	0	0	0	0	0	0	0
793	2020/11/11 15:30:13	2000	微信	N/A	182.138.126.87(四川-成都)	513901199110164524	2020-11-11	1	170	56	19.3772	88	125	71	120	68	122.5	69.5	1	2	1	1	1	-3	-3	-3	-3	3	0	2	0	0	0	0	0	0	0	0	0	1	0	0	1	0	0	0	0	0	0
586	2020/9/24 10:41:45	2001	手机提交	直接访问	117.136.63.38(四川-成都)	510182199405105427	2020-09-24	1	163	75	28.2284	75	112	70	120	74	116	72	1	2	1	1	2	220	8	-3	-3	1	0	1	0	0	0	0	0	0	0	0	0	1	0	0	0	0	0	0	0	0	0
640	2020/10/6 10:39:11	2001	微信	N/A	101.206.167.95(四川-成都)	510121197007210086	2020-10-06	1	165	80	29.3848	88	120	74	121	70	120.5	72	1	2	1	2	1	-3	-3	-3	-3	1	0	1	0	0	0	0	0	0	0	0	0	1	0	0	0	0	0	0	0	0	0
329	2020/9/16 14:18:16	2005	微信	N/A	117.136.63.80(四川-成都)	510122198905236641	2020-09-16	2	153	57	24.3496	106	158	93	154	88	156	90.5	2	2	2	2	1	-3	-3	-3	-3	2	1	0	0	0	0	0	0	0	0	0	0	0	0	0	0	0	0	0	0	0	0
633	2020/10/1 16:00:29	2005	微信	N/A	110.188.67.117(四川-成都)	510182199405105427	2020-10-01	1	166	57	20.6852	76	126	74	112	70	119	72	1	2	1	2	2	520	10	-3	-3	1	0	2	0	0	0	0	0	0	0	0	0	1	0	0	1	0	0	0	0	0	0
105	2020/9/4 10:14:28	2008	手机提交	直接访问	139.207.192.66(四川-成都)	513401198408105744	2020-09-04	1	162	69	26.2917	85	157	99	152	95	154.5	97	1	2	1	2	1	-3	-3	-3	-3	2	0	1	0	0	0	0	0	0	0	0	0	1	0	0	0	0	0	0	0	0	0
782	2020/11/6 11:15:47	2008	微信	N/A	117.136.62.8(四川-成都)	510182199405105427	2020-11-06	1	178	86	27.143	86	130	78	128	83	129	80.5	3	2	3	3	2	280	18	-3	-3	1	0	2	0	0	0	0	0	0	0	0	0	1	0	0	1	0	0	0	0	0	0
83	2020/9/3 11:33:09	2010	微信	N/A	223.104.215.12(四川-成都)	510182198801244643	2020-09-03	2	173	61	20.3816	98	90	60	94	62	92	61	1	2	2	3	1	-3	-3	-3	-3	1	0	0	0	0	0	0	0	0	0	0	0	0	0	0	0	0	0	0	0	0	1
414	2020/9/18 9:40:36	2010	手机提交	直接访问	171.93.141.173(四川-成都)	510182199512160827	2020-09-18	1	160	80	31.25	82	126	76	122	64	124	70	1	2	1	2	1	-3	-3	-3	-3	1	0	0	0	0	0	0	0	0	0	0	0	0	0	0	0	0	0	0	0	0	1
726	2020/10/30 15:21:01	2012	微信	N/A	139.207.139.126(四川-成都)	510182198801244643	2020-10-30	2	161	74	28.5483	82	113	75	118	76	115.5	75.5	1	2	2	3	1	-3	-3	-3	-3	2	0	1	0	0	0	0	0	0	0	0	0	1	0	0	0	0	0	0	0	0	0
486	2020/9/22 9:39:38	2016	微信	N/A	223.104.215.115(四川-成都)	511025199003058646	2020-09-22	1	169	50	17.5064	66	112	70	120	69	116	69.5	1	2	2	3	1	-3	-3	-3	-3	2	0	2	0	0	0	0	0	0	0	1	0	0	0	0	1	0	0	0	0	0	0
260	2020/9/11 8:57:57	2028	手机提交	直接访问	117.136.63.73(四川-成都)	511025199003058646	2020-09-11	2	156	62	25.4767	87	112	70	110	71	111	70.5	1	2	1	2	1	-3	-3	-3	-3	2	0	2	0	0	0	0	0	0	0	1	0	0	0	0	1	0	0	0	0	0	0
85	2020/9/3 11:48:13	2031	微信	N/A	223.104.9.143(四川-成都)	513401198408105744	2020-09-03	2	152	60	25.9695	52	120	74	122	72	121	73	1	2	1	4	1	-3	-3	-3	-3	2	0	0	0	0	0	0	0	0	0	0	0	0	0	0	0	0	0	0	0	1	0
383	2020/9/17 14:10:28	2033	微信	N/A	139.207.0.37(四川-成都)	510121197007210086	2020-09-17	2	150	46	20.4444	84	125	75	121	71	123	73	1	7	1	3	1	-3	-3	-3	-3	2	0	1	0	0	0	0	0	0	0	0	0	1	0	0	0	0	0	0	0	0	0
39	2020/9/2 10:00:21	2035	微信	N/A	117.136.63.70(四川-成都)	512533197207020040	2020-09-02	2	154	50	21.0828	72	126	78	126	78	126	78	1	7	2	3	1	-3	-3	-3	-3	2	1	0	0	0	0	0	0	0	0	0	0	0	0	0	0	0	0	0	0	0	0
185	2020/9/8 9:43:19	2038	微信	N/A	117.136.63.95(四川-成都)	510182199303090324	2020-09-08	1	165	65	23.8751	95	108	74	115	60	111.5	67	3	2	2	2	2	240	300	-3	-3	3	0	2	0	0	0	0	0	0	0	0	0	1	0	0	1	0	0	0	0	0	0
139	2020/9/7 9:52:01	2042	微信	N/A	139.207.20.228(四川-成都)	510121197007210086	2020-09-07	2	152	51	22.0741	84	124	74	113	84	118.5	79	1	2	2	3	1	-3	-3	-3	-3	2	1	0	0	0	0	0	0	0	0	0	0	0	0	0	0	0	0	0	0	0	0
376	2020/9/17 12:24:50	2044	微信	N/A	117.136.64.246(四川-成都)	510122198905236641	2020-09-17	1	160	65	25.3906	86	124	76	130	80	127	78	2	4	3	3	2	360	20	-3	-3	1	0	2	0	0	0	0	0	0	0	1	0	0	0	0	1	0	0	0	0	0	0
19	2020/9/1 11:17:02	2046	微信	N/A	223.104.215.12(四川-成都)	510182198801244643	2020-09-01	1	178	56.5	17.8323	106	117	87	124	84	120.5	85.5	1	2	2	3	2	240	6	-3	-3	5	0	1	0	0	0	0	0	0	0	0	0	0	0	0	1	0	0	0	0	0	0
781	2020/11/6 10:41:24	2046	微信	N/A	117.136.62.8(四川-成都)	510182199405105427	2020-11-06	1	178	83	26.1962	78	112	74	122	72	117	73	1	3	2	1	2	200	12	-3	-3	1	0	1	0	0	0	0	0	0	0	0	0	0	0	0	0	0	1	0	0	0	0
262	2020/9/11 9:13:07	2047	微信	N/A	117.136.63.73(四川-成都)	511025199003058646	2020-09-11	2	160	92	35.9375	86	122	76	126	74	124	75	1	2	1	2	1	-3	-3	-3	-3	2	0	1	0	0	0	0	0	0	0	0	0	1	0	0	0	0	0	0	0	0	0
210	2020/9/9 8:32:18	2052	微信	N/A	139.207.91.89(四川-成都)	510121197007210086	2020-09-09	2	160	75	29.2969	85	100	66	101	68	100.5	67	1	2	1	3	1	-3	-3	-3	-3	2	0	2	0	0	0	0	0	0	0	1	0	0	0	0	1	0	0	0	0	1	0
648	2020/10/9 15:33:02	2053	微信	N/A	101.206.169.250(四川-成都)	510121197007210086	2020-10-09	1	168	64	22.6757	90	129	85	128	80	128.5	82.5	3	2	1	2	1	-3	-3	-3	-3	1	0	1	0	0	0	0	0	0	0	0	0	0	0	0	1	0	0	0	0	0	0
780	2020/11/6 10:07:11	2053	微信	N/A	117.136.62.8(四川-成都)	510182199405105427	2020-11-05	1	155	44	18.3143	75	124	76	112	78	118	77	1	2	2	2	2	180	15	-3	-3	1	0	1	0	0	0	0	0	0	0	0	0	0	0	0	0	0	1	0	0	0	0
660	2020/10/10 10:40:37	2062	微信	N/A	110.188.67.44(四川-成都)	510121197007210086	2020-10-10	1	164	62	23.0518	85	123	77	120	74	121.5	75.5	1	2	1	2	1	-3	-3	-3	-3	3	0	1	0	0	0	0	0	0	0	0	0	0	0	0	1	0	0	0	0	0	0
517	2020/9/22 15:00:14	2067	微信	N/A	117.136.62.27(四川-成都)	510182198306301401	2020-09-22	1	173	85	28.4005	80	118	78	112	76	115	77	2	2	3	1	1	-3	-3	-3	-3	3	0	2	0	0	0	0	0	0	0	1	0	0	0	0	1	0	0	0	0	0	0
179	2020/9/8 9:27:20	2070	微信	N/A	171.92.161.100(四川-达州)	510121197007210086	2020-09-08	1	164	55	20.4491	98	106	70	110	71	108	70.5	1	2	1	2	1	-3	-3	-3	-3	3	0	1	0	0	0	0	0	0	0	0	0	1	0	0	0	0	0	0	0	0	0
198	2020/9/8 11:01:41	2071	微信	N/A	117.136.63.73(四川-成都)	511623198910055727	2020-09-08	2	156	65	26.7094	74	122	70	124	72	123	71	2	2	2	2	1	-3	-3	-3	-3	2	0	2	0	0	0	0	0	0	0	0	0	1	0	0	0	0	1	0	0	0	0
384	2020/9/17 14:14:34	2071	微信	N/A	223.104.215.219(四川-成都)	510182198801244643	2020-09-17	1	170	70	24.2215	90	122	85	114	80	118	82.5	1	4	2	3	1	-3	-3	-3	-3	2	0	1	0	0	0	0	0	0	0	0	0	1	0	0	0	0	0	0	0	0	0
670	2020/10/19 10:39:43	2073	微信	N/A	223.104.9.214(四川-成都)	510182199303090324	2020-10-19	1	170	70	24.2215	80	120	68	114	63	117	65.5	2	2	1	2	1	-3	-3	-3	-3	1	0	2	0	0	0	0	0	0	0	0	0	1	0	0	1	0	0	0	0	0	0
645	2020/10/6 15:48:26	2077	微信	N/A	110.188.67.74(四川-成都)	510121197007210086	2020-10-06	1	163	62	23.3355	80	123	80	124	78	123.5	79	1	2	1	3	1	-3	-3	-3	-3	1	0	1	0	0	0	0	0	0	0	0	0	0	0	0	0	0	1	0	0	0	0
96	2020/9/4 9:11:42	2083	手机提交	直接访问	139.207.192.66(四川-成都)	510182198712105860	2020-09-04	2	156	60	24.6548	80	126	68	126	80	126	74	1	3	2	3	1	-3	-3	-3	-3	2	0	1	0	0	0	0	0	0	0	0	0	0	0	0	1	0	0	0	0	0	0
306	2020/9/16 11:14:48	2086	微信	N/A	117.136.63.80(四川-成都)	510122198905236641	2020-09-16	2	161	54.5	21.0254	79	130	77	124	76	127	76.5	1	2	2	3	1	-3	-3	-3	-3	2	1	0	0	0	0	0	0	0	0	0	0	0	0	0	0	0	0	0	0	0	0
626	2020/9/25 14:51:15	2100	微信	N/A	223.104.216.27(四川-未知)	510182198801244643	2020-09-25	1	170	100	34.6021	86	122	80	124	78	123	79	1	7	3	3	2	12	2	-3	-3	1	0	2	0	0	0	0	0	0	0	0	0	1	0	0	0	0	1	0	0	0	0
58	2020/9/3 9:25:05	2109	微信	N/A	223.104.215.12(四川-成都)	510182198801244643	2020-09-03	2	154	40	16.8663	76	116	72	114	75	115	73.5	1	7	2	3	1	-3	-3	-3	-3	1	0	1	0	0	0	0	0	0	0	0	0	1	0	0	0	0	0	0	0	0	0
399	2020/9/17 16:01:00	2109	手机提交	直接访问	117.136.64.246(四川-成都)	510122198905236641	2020-09-17	2	143	40	19.5609	78	124	76	118	72	121	74	2	2	2	3	1	-3	-3	-3	-3	2	0	1	0	0	0	0	0	0	0	0	0	1	0	0	0	0	0	0	0	0	0
733	2020/11/1 11:28:32	2115	微信	N/A	117.136.64.66(四川-成都)	510182198801244643	2020-11-01	2	153	56	23.9224	76	113	78	122	75	117.5	76.5	1	2	2	3	1	-3	-3	-3	-3	1	0	1	0	0	0	0	0	0	0	0	0	1	0	0	0	0	0	0	0	0	0
113	2020/9/4 10:53:25	2118	手机提交	直接访问	171.92.175.78(四川-达州)	512533197207020040	2020-09-04	1	156	57	23.4221	85	130	79	129	70	129.5	74.5	2	6	3	3	2	20	20	-3	-3	3	0	1	0	0	0	0	0	0	0	0	0	1	0	0	0	0	0	0	0	0	0
357	2020/9/17 10:11:01	2120	微信	N/A	171.92.91.246(四川-达州)	510182199512160827	2020-09-17	1	165	76	27.9155	88	138	78	136	74	137	76	1	2	1	2	2	600	7	-3	-3	1	0	1	0	0	0	0	0	0	0	0	0	1	0	0	0	0	0	0	0	0	0
717	2020/10/25 21:44:12	2120	微信	N/A	117.173.213.156(四川-成都)	510521199202013185	2020-10-25	1	162	70	26.6728	113	125	84	116	80	120.5	82	1	2	2	3	2	192	20	-3	-3	1	0	2	0	0	0	0	0	0	0	0	0	1	0	0	1	0	0	0	0	0	0
572	2020/9/24 9:23:04	2122	手机提交	直接访问	117.136.64.79(四川-成都)	510182198801244643	2020-09-24	1	165	61	22.4059	85	112	80	112	74	112	77	1	7	1	2	2	246	20	-3	-3	1	0	2	0	0	0	0	0	0	0	1	0	0	0	0	1	0	0	0	0	0	0
659	2020/10/10 10:40:22	2125	微信	N/A	101.206.169.134(四川-成都)	510121197007210086	2020-10-10	1	160	69	26.9531	78	110	70	118	76	114	73	1	7	1	2	1	-3	-3	-3	-3	5	0	1	0	0	0	0	0	0	0	0	0	1	0	0	0	0	0	0	0	0	0
196	2020/9/8 10:45:09	2131	手机提交	直接访问	171.209.127.149(四川-成都)	510121197007210086	2020-09-08	1	159	50	19.7777	85	123	83	127	80	125	81.5	1	2	1	2	2	480	2	-3	-3	1	1	0	0	0	0	0	0	0	0	0	0	0	0	0	0	0	0	0	0	0	0
101	2020/9/4 9:47:53	2134	手机提交	直接访问	139.207.192.66(四川-成都)	513401198408105744	2020-09-04	1	159	72	28.4799	80	126	78	122	80	124	79	1	3	1	3	1	-3	-3	-3	-3	2	0	1	0	0	0	0	0	0	0	0	0	0	0	0	0	0	0	0	1	0	0
649	2020/10/9 15:37:12	2137	微信	N/A	110.188.67.44(四川-成都)	510121197007210086	2020-10-09	1	166	63	22.8625	85	125	70	120	74	122.5	72	1	2	1	2	1	-3	-3	-3	-3	1	0	1	0	0	0	0	0	0	0	0	0	0	0	0	1	0	0	0	0	0	0
644	2020/10/6 15:44:08	2140	微信	N/A	101.206.167.95(四川-成都)	510121197007210086	2020-10-06	1	166	88	31.935	90	130	80	128	79	129	79.5	1	2	1	3	1	-3	-3	-3	-3	3	0	1	0	0	0	0	0	0	0	0	0	0	0	0	1	0	0	0	0	0	0
16	2020/9/1 10:43:58	2141	手机提交	直接访问	171.210.170.224(四川-成都)	510182198801244643	2020-09-01	2	148	55	25.1096	64	92	62	94	67	93	64.5	1	2	2	3	1	-3	-3	-3	-3	1	0	0	0	0	0	0	0	0	0	0	0	0	0	0	0	0	0	0	0	0	1
93	2020/9/3 16:10:59	2142	微信	N/A	117.136.65.122(四川-成都)	513401198408105744	2020-09-03	2	140	38	19.3878	65	142	52	140	53	141	52.5	1	2	1	3	1	-3	-3	-3	-3	4	1	0	0	0	0	0	0	0	0	0	0	0	0	0	0	0	0	0	0	0	0
651	2020/10/9 16:00:23	2143	微信	N/A	110.188.67.86(四川-成都)	513401198408105744	2020-10-09	1	155	63	26.2227	88	128	74	126	74	127	74	1	2	1	4	2	540	10	-3	-3	3	0	1	0	0	0	0	0	0	0	0	0	1	0	0	0	0	0	0	0	0	0
391	2020/9/17 15:27:44	2146	微信	N/A	117.136.63.55(四川-成都)	510182198801244643	2020-09-17	1	165	136	49.9541	86	142	92	139	86	140.5	89	1	2	2	2	1	-3	-3	-3	-3	2	0	1	0	0	0	0	0	0	0	1	0	0	0	0	0	0	0	0	0	0	0
653	2020/10/9 16:23:21	2149	微信	N/A	117.136.64.64(四川-成都)	513401198408105744	2020-10-09	1	160	66	25.7812	82	124	78	120	65	122	71.5	1	2	1	3	2	216	7	-3	-3	2	0	1	0	0	0	0	0	0	0	0	0	1	0	0	0	0	0	0	0	0	0
264	2020/9/11 9:35:09	2151	手机提交	直接访问	117.136.63.73(四川-成都)	511025199003058646	2020-09-11	1	170	75	25.9516	79	116	87	120	79	118	83	1	2	1	2	1	-3	-3	-3	-3	1	0	1	0	0	0	0	0	0	0	0	0	0	0	0	1	0	0	0	0	0	0
560	2020/9/23 15:00:39	2153	微信	N/A	117.136.64.92(四川-成都)	511621198812146489	2020-09-23	2	157	53	21.5019	85	112	71	123	81	117.5	76	1	2	2	3	1	-3	-3	-3	-3	2	1	0	0	0	0	0	0	0	0	0	0	0	0	0	0	0	0	0	0	0	0
37	2020/9/2 9:57:45	2159	微信	N/A	223.104.215.22(四川-成都)	510182198712105860	2020-09-02	1	167	58	20.7967	62	134	88	132	86	133	87	1	2	4	3	2	480	3	-3	-3	2	1	0	0	0	0	0	0	0	0	0	0	0	0	0	0	0	0	0	0	0	0
664	2020/10/10 15:39:22	2180	微信	N/A	110.188.67.27(四川-成都)	513401198408105744	2020-10-10	1	168	53	18.7783	85	126	78	120	70	123	74	1	2	1	4	3	-3	-3	144	20	1	0	2	0	0	0	0	0	0	0	0	0	1	0	0	0	0	1	0	0	0	0
98	2020/9/4 9:39:17	2185	手机提交	直接访问	139.207.192.66(四川-成都)	510182198712105860	2020-09-04	2	155	65	27.0552	80	130	70	128	68	129	69	1	2	1	3	1	-3	-3	-3	-3	2	0	1	0	0	0	0	0	0	0	0	0	0	0	0	1	0	0	0	0	0	0
318	2020/9/16 12:41:41	2189	微信	N/A	118.115.117.242(四川-成都)	510121197007210086	2020-09-16	1	172	65	21.9713	80	125	75	129	78	127	76.5	1	2	2	3	2	120	20	-3	-3	3	0	1	0	0	0	0	0	0	0	0	0	1	0	0	0	0	0	0	0	0	0
627	2020/9/25 15:30:49	2189	微信	N/A	223.104.216.27(四川-未知)	510182198801244643	2020-09-25	1	167	68	24.3824	86	126	86	122	84	124	85	1	2	1	1	1	-3	-3	-3	-3	1	1	0	0	0	0	0	0	0	0	0	0	0	0	0	0	0	0	0	0	0	0
64	2020/9/3 10:06:01	2192	手机提交	直接访问	171.210.164.62(四川-成都)	510182198712105860	2020-09-03	2	159	55	21.7555	80	125	78	122	70	123.5	74	1	3	2	3	2	24	20	-3	-3	3	0	2	0	0	0	0	0	0	0	0	0	1	0	0	0	0	1	0	0	0	0
422	2020/9/18 10:16:58	2198	手机提交	直接访问	117.136.63.87(四川-成都)	510121197007210086	2020-09-18	2	167	50	17.9282	85	124	74	128	70	126	72	1	2	2	3	1	-3	-3	-3	-3	2	0	1	0	0	0	0	0	0	0	0	0	1	0	0	0	0	0	0	0	0	0
719	2020/10/28 11:08:40	2201	微信	N/A	110.188.67.45(四川-成都)	510182199405105427	2020-10-28	1	175	74	24.1633	85	124	66	112	71	118	68.5	1	2	2	2	2	500	15	-3	-3	1	0	2	0	0	0	0	0	0	0	1	0	0	0	0	1	0	0	0	0	0	0
615	2020/9/25 9:43:17	2202	微信	N/A	117.136.63.38(四川-成都)	510182199405105427	2020-09-25	1	150	70	31.1111	75	126	88	130	84	128	86	1	2	2	2	1	-3	-3	-3	-3	2	0	2	0	0	0	0	0	0	0	1	0	0	0	0	1	0	0	0	0	0	0
349	2020/9/17 9:32:51	2203	微信	N/A	171.92.91.246(四川-达州)	510182199512160827	2020-09-17	1	160	76	29.6875	73	132	76	130	74	131	75	1	2	1	2	2	326	5	-3	-3	3	0	1	0	0	0	0	0	0	1	0	0	0	0	0	0	0	0	0	0	0	0
317	2020/9/16 12:40:50	2206	微信	N/A	117.136.63.93(四川-成都)	51018219801222704X	2020-09-16	1	175	65	21.2245	89	119	78	113	79	116	78.5	1	2	2	3	2	120	20	-3	-3	2	0	1	0	0	0	0	0	0	0	0	0	0	0	0	0	1	0	0	0	0	0
164	2020/9/7 15:04:01	2207	手机提交	直接访问	139.207.201.15(四川-成都)	510121197007210086	2020-09-07	2	150	36	16	71	100	69	113	70	106.5	69.5	1	2	1	3	1	-3	-3	-3	-3	2	1	0	0	0	0	0	0	0	0	0	0	0	0	0	0	0	0	0	0	0	0
599	2020/9/24 14:51:45	2212	微信	N/A	118.123.173.18(四川-成都)	510182199405105427	2020-09-24	1	162	62	23.6244	65	122	74	112	80	117	77	1	3	2	2	2	500	25	-3	-3	2	0	1	0	0	0	0	0	0	0	0	0	0	0	0	0	0	1	0	0	0	0
333	2020/9/16 14:47:55	2213	手机提交	直接访问	117.136.63.93(四川-成都)	510121197007210086	2020-09-16	1	154	53	22.3478	80	123	76	120	70	121.5	73	1	2	1	3	1	-3	-3	-3	-3	1	1	0	0	0	0	0	0	0	0	0	0	0	0	0	0	0	0	0	0	0	0
282	2020/9/14 10:03:36	2215	微信	N/A	139.207.5.211(四川-成都)	510182199512160827	2020-09-14	1	165	75	27.5482	88	124	76	126	74	125	75	1	2	2	3	2	360	20	-3	-3	1	0	1	0	0	0	0	0	0	0	0	0	0	0	0	1	0	0	0	0	0	0
84	2020/9/3 11:45:29	2216	手机提交	直接访问	171.92.127.102(四川-达州)	512533197207020040	2020-09-03	2	160	74	28.9062	86	114	76	113	72	113.5	74	1	7	1	1	1	-3	-3	-3	-3	2	0	1	0	0	0	0	0	0	0	0	0	1	0	0	0	0	0	0	0	0	0
617	2020/9/25 9:58:16	2224	手机提交	直接访问	223.104.216.27(四川-未知)	510182198801244643	2020-09-25	1	170	45	15.5709	75	105	68	106	70	105.5	69	1	7	1	2	2	240	5	-3	-3	2	0	1	0	0	0	0	0	0	0	0	0	1	0	0	0	0	0	0	0	0	0
350	2020/9/17 9:33:19	2226	微信	N/A	117.136.63.80(四川-成都)	510122198905236641	2020-09-17	2	155	65	27.0552	78	128	74	120	76	124	75	1	2	2	2	1	-3	-3	-3	-3	2	0	1	0	0	0	0	0	0	0	0	0	0	0	0	0	0	1	0	0	0	0
734	2020/11/1 11:29:37	2231	微信	N/A	223.104.214.176(四川-宜宾)	51018219801222704x	2020-11-01	2	147	47	21.7502	88	120	70	119	76	119.5	73	1	2	3	3	1	-3	-3	-3	-3	3	0	1	0	0	0	0	0	0	0	0	0	1	0	0	0	0	0	0	0	0	0
639	2020/10/6 10:34:22	2236	微信	N/A	110.188.67.8(四川-成都)	510121197007210086	2020-10-06	1	165	70	25.7117	88	125	75	127	72	126	73.5	1	2	2	3	2	60	20	-3	-3	1	0	1	0	0	0	0	0	0	0	0	0	0	0	0	1	0	0	0	0	0	0
776	2020/11/5 15:46:07	2237	微信	N/A	117.136.62.18(四川-成都)	510182199405105427	2020-11-05	1	165	79	29.0174	75	112	75	124	76	118	75.5	1	1	1	1	2	320	15	-3	-3	1	0	1	0	0	0	0	0	0	0	0	0	0	0	0	1	0	0	0	0	0	0
619	2020/9/25 10:36:28	2241	手机提交	直接访问	223.104.216.27(四川-未知)	510182198801244643	2020-09-25	1	172	57	19.2672	84	118	80	126	84	122	82	1	7	2	3	1	-3	-3	-3	-3	2	0	1	0	0	0	0	0	0	0	0	0	0	0	0	0	1	0	0	0	0	0
114	2020/9/4 10:56:51	2243	手机提交	直接访问	171.92.175.78(四川-达州)	510182198801244643	2020-09-04	2	155	60	24.974	76	113	75	118	74	115.5	74.5	1	7	3	3	1	-3	-3	-3	-3	2	0	1	0	0	0	0	0	0	0	0	0	1	0	0	0	0	0	0	0	0	0
128	2020/9/7 8:45:50	2250	微信	N/A	139.207.20.228(四川-成都)	510121197007210086	2020-09-07	2	160	150	58.5937	85	129	84	122	85	125.5	84.5	1	2	3	3	1	-3	-3	-3	-3	2	0	1	0	0	0	0	0	0	0	0	0	0	0	0	0	1	0	0	0	0	0
767	2020/11/3 16:21:22	2252	微信	N/A	117.136.62.18(四川-成都)	510182199405105427	2020-11-03	1	171	49	16.7573	72	122	72	116	65	119	68.5	1	2	1	1	2	200	14	-3	-3	1	0	2	0	0	0	0	0	0	0	0	0	1	0	0	1	0	0	0	0	0	0
749	2020/11/2 12:20:34	2265	微信	N/A	110.188.67.26(四川-成都)	51018219801222704X	2020-11-02	2	155	56	23.3091	89	118	70	120	76	119	73	1	2	2	3	2	240	3	-3	-3	3	0	1	0	0	0	0	0	1	0	0	0	0	0	0	0	0	0	0	0	0	0
423	2020/9/18 10:17:24	2266	手机提交	直接访问	117.136.63.87(四川-成都)	51018219801222704X	2020-09-18	1	169	75	26.2596	80	112	89	120	80	116	84.5	1	2	2	3	1	-3	-3	-3	-3	1	0	0	0	0	0	0	0	0	0	0	0	0	0	0	0	0	0	0	0	0	1
429	2020/9/18 10:55:11	2268	手机提交	直接访问	117.136.63.87(四川-成都)	510121197007210086	2020-09-18	1	160	50	19.5312	72	112	74	118	72	115	73	1	2	1	2	1	-3	-3	-3	-3	1	1	0	0	0	0	0	0	0	0	0	0	0	0	0	0	0	0	0	0	0	0
466	2020/9/21 14:18:10	2276	微信	N/A	117.136.64.92(四川-成都)	511621198812146489	2020-09-21	1	165	76	27.9155	88	113	78	123	81	118	79.5	1	2	2	3	1	-3	-3	-3	-3	1	0	2	0	0	0	0	0	0	0	0	0	1	0	0	0	0	1	0	0	0	0
475	2020/9/21 17:30:12	2277	微信	N/A	117.136.64.92(四川-成都)	511621198812146489	2020-09-21	1	169	74	25.9095	80	133	85	135	84	134	84.5	1	2	3	3	2	240	15	-3	-3	3	0	1	0	0	0	0	0	0	0	0	0	0	0	0	0	0	0	0	1	0	0
757	2020/11/2 15:56:50	2284	微信	N/A	117.136.62.16(四川-成都)	510182198801244643	2020-11-02	2	146	40	18.7652	76	122	76	113	73	117.5	74.5	1	7	1	2	1	-3	-3	-3	-3	3	0	2	0	0	0	0	0	0	0	0	0	1	0	0	0	0	1	0	0	0	0
5	2020/9/1 9:24:21	2286	手机提交	直接访问	171.210.170.224(四川-成都)	510182198801244643	2020-09-01	2	150	74	32.8889	78	110	80	117	85	113.5	82.5	1	2	2	3	1	-3	-3	-3	-3	2	0	0	0	0	0	0	0	0	0	0	0	0	0	0	0	0	0	0	0	0	1
35	2020/9/2 9:27:44	2296	微信	N/A	223.104.215.12(四川-成都)	510182198801244643	2020-09-02	1	177	116	37.0264	99	124	80	122	84	123	82	1	7	3	3	2	480	8	-3	-3	3	0	2	0	0	0	0	0	0	0	1	0	0	0	0	1	0	0	0	0	0	0
182	2020/9/8 9:37:30	2297	手机提交	直接访问	117.136.63.73(四川-成都)	511623198910055727	2020-09-08	1	170	82	28.3737	82	122	74	122	72	122	73	1	2	2	3	2	480	50	-3	-3	3	0	2	0	0	0	0	0	0	0	0	0	1	0	0	0	1	0	0	0	0	0
693	2020/10/20 11:36:20	2298	微信	N/A	110.188.67.79(四川-成都)	510182199403086648	2020-10-20	1	170	64	22.1453	75	122	74	125	77	123.5	75.5	1	2	1	2	1	-3	-3	-3	-3	1	0	1	0	0	0	0	0	0	0	0	0	1	0	0	0	0	0	0	0	0	0
15	2020/9/1 10:26:45	2303	手机提交	直接访问	139.207.80.248(四川-成都)	513401198408105744	2020-09-01	2	140	69	35.2041	88	123	79	120	70	121.5	74.5	1	2	1	4	1	-3	-3	-3	-3	2	0	0	0	0	0	0	0	0	0	0	0	0	0	0	0	0	0	0	0	0	1
756	2020/11/2 15:56:37	2312	微信	N/A	223.104.214.176(四川-宜宾)	510182198801244643	2020-11-02	2	153	53	22.6409	77	115	70	120	76	117.5	73	1	2	2	3	1	-3	-3	-3	-3	3	0	2	0	0	0	0	0	0	0	0	0	1	0	0	0	0	1	0	0	0	0
13	2020/9/1 10:07:40	2344	手机提交	直接访问	171.210.170.224(四川-成都)	510182198801244643	2020-09-01	1	156	55	22.6003	79	140	91	141	90	140.5	90.5	1	2	2	3	1	-3	-3	-3	-3	1	0	0	0	0	0	0	0	0	0	0	0	0	0	0	0	0	0	0	0	0	1
763	2020/11/2 16:36:20	2345	微信	N/A	117.136.63.94(四川-成都)	510182198801244643	2020-11-02	2	160	54	21.0937	88	128	75	116	74	122	74.5	1	2	2	3	1	-3	-3	-3	-3	1	0	1	0	0	0	0	0	0	0	0	0	0	0	0	1	0	0	0	0	0	0
292	2020/9/14 23:32:01	2346	微信	N/A	223.104.215.194(四川-成都)	511621198812146489	2020-09-14	1	161	60	23.1473	78	123	81	121	82	122	81.5	1	2	1	2	1	-3	-3	-3	-3	1	0	1	0	0	0	0	0	0	0	0	0	1	0	0	0	0	0	0	0	0	0
381	2020/9/17 13:31:10	2348	微信	N/A	139.207.0.37(四川-成都)	510121197007210086	2020-09-17	1	165	55	20.202	85	124	70	122	71	123	70.5	1	7	1	3	2	240	2	-3	-3	1	0	1	0	0	0	0	0	0	0	0	0	0	0	0	1	0	0	0	0	0	0
103	2020/9/4 9:51:34	2349	手机提交	直接访问	171.92.175.78(四川-达州)	512533197207020040	2020-09-04	2	158	60	24.0346	67	125	87	114	80	119.5	83.5	1	7	1	2	1	-3	-3	-3	-3	1	0	1	0	0	0	0	0	0	0	0	0	1	0	0	0	0	0	0	0	0	0
354	2020/9/17 9:43:10	2358	手机提交	直接访问	117.136.63.55(四川-成都)	510182198801244643	2020-09-17	2	150	51	22.6667	80	115	76	113	76	114	76	1	7	3	3	1	-3	-3	-3	-3	2	0	1	0	0	0	0	0	0	0	0	0	0	0	0	0	0	1	0	0	0	0
151	2020/9/7 10:58:01	2380	微信	N/A	117.136.63.95(四川-成都)	510182199303090324	2020-09-07	1	174	80	26.4236	89	133	89	134	94	133.5	91.5	3	6	3	3	1	-3	-3	-3	-3	1	0	2	0	0	0	0	0	0	0	0	0	1	0	0	0	0	1	0	0	0	0
312	2020/9/16 11:38:12	2380	手机提交	直接访问	117.136.63.93(四川-成都)	51018219801222704X	2020-09-16	1	170	80	27.6817	80	120	78	118	78	119	78	1	2	2	3	1	-3	-3	-3	-3	1	0	0	0	0	0	0	0	0	0	0	0	0	0	0	0	0	0	0	0	1	0
59	2020/9/3 9:28:23	2382	手机提交	直接访问	171.92.127.102(四川-达州)	512533197207020040	2020-09-03	2	154	86	36.2624	75	125	87	120	76	122.5	81.5	2	7	1	2	1	-3	-3	-3	-3	2	0	1	0	0	0	0	0	0	0	0	0	0	0	0	0	0	0	0	1	0	0
743	2020/11/1 16:15:04	2386	微信	N/A	117.136.64.78(四川-成都)	51342220000228502X	2020-10-30	1	165	73	26.8136	90	125	70	120	77	122.5	73.5	2	2	1	2	2	20	10	-3	-3	3	0	2	0	0	0	0	0	0	0	0	0	1	0	0	0	0	1	0	0	0	0
374	2020/9/17 12:18:08	2389	微信	N/A	117.136.63.55(四川-成都)	510182198801244643	2020-09-17	2	165	77.5	28.4665	86	126	86	124	84	125	85	1	7	2	3	1	-3	-3	-3	-3	3	0	1	0	0	0	0	0	0	0	0	0	0	0	0	0	1	0	0	0	0	0
2	2020/9/1 9:07:31	2401	手机提交	直接访问	171.210.170.224(四川-成都)	510182198801244643	2020-09-01	1	162	86	32.7694	98	176	106	140	98	158	102	2	2	3	4	1	-3	-3	-3	-3	1	0	1	0	0	0	0	0	0	0	0	0	1	0	0	0	0	0	0	0	0	0
90	2020/9/3 15:30:34	2401	微信	N/A	223.104.215.22(四川-成都)	513401198408105744	2020-09-03	1	170	55	19.0311	80	126	70	128	72	127	71	1	2	2	2	2	26	10	-3	-3	1	1	0	0	0	0	0	0	0	0	0	0	0	0	0	0	0	0	0	0	0	0
564	2020/9/23 16:44:07	2402	微信	N/A	117.136.64.92(四川-成都)	511621198812146489	2020-09-23	1	162	71	27.0538	85	135	85	136	80	135.5	82.5	1	2	2	2	1	-3	-3	-3	-3	1	1	0	0	0	0	0	0	0	0	0	0	0	0	0	0	0	0	0	0	0	0
99	2020/9/4 9:42:23	2403	微信	N/A	223.104.216.135(四川-未知)	512533197207020040	2020-09-04	2	154	70	29.5159	80	126	68	121	62	123.5	65	1	7	1	2	1	-3	-3	-3	-3	2	0	1	0	0	0	0	0	0	0	0	0	1	0	0	0	0	0	0	0	0	0
655	2020/10/9 16:46:06	2412	微信	N/A	101.206.169.250(四川-成都)	513401198408105744	2020-10-09	1	152	67	28.9993	68	128	78	126	77	127	77.5	1	2	1	2	2	528	8	-3	-3	4	0	1	0	0	0	0	0	0	0	0	0	0	0	0	1	0	0	0	0	0	0
606	2020/9/24 15:39:48	2415	手机提交	直接访问	118.123.173.18(四川-成都)	510182199405105427	2020-09-24	1	173	72	24.0569	85	123	74	112	67	117.5	70.5	1	2	2	1	2	300	40	-3	-3	3	0	2	0	0	0	0	0	0	0	0	0	1	0	0	0	0	1	0	0	0	0
727	2020/10/30 15:40:41	2417	微信	N/A	223.104.216.102(四川-未知)	510182198801244643	2020-10-30	2	165	52	19.1001	82	122	76	118	75	120	75.5	1	2	2	3	1	-3	-3	-3	-3	1	0	1	0	0	0	0	0	0	0	0	0	0	0	0	1	0	0	0	0	0	0
707	2020/10/22 23:27:40	2428	微信	N/A	110.188.67.9(四川-成都)	510182199405105427	2020-10-22	1	157	57	23.1247	85	122	74	112	65	117	69.5	1	2	1	1	2	480	10	-3	-3	1	0	1	0	0	0	0	0	0	0	0	0	0	0	0	0	0	1	0	0	0	0
165	2020/9/7 15:07:23	2433	微信	N/A	118.115.51.157(四川-成都)	510121197007210086	2020-09-07	2	152	66	28.5665	97	120	81	122	78	121	79.5	1	2	2	3	1	-3	-3	-3	-3	2	0	1	0	0	0	0	0	0	0	0	0	0	0	0	0	0	1	0	0	0	0
190	2020/9/8 10:24:16	2434	微信	N/A	117.136.63.73(四川-成都)	511623198910055727	2020-09-08	1	160	79	30.8594	84	126	74	122	72	124	73	2	2	1	3	2	400	30	-3	-3	1	0	1	0	0	0	0	0	0	0	1	0	0	0	0	0	0	0	0	0	0	0
355	2020/9/17 10:00:37	2451	微信	N/A	117.136.63.55(四川-成都)	510182198801244643	2020-09-17	1	162	55	20.9572	80	113	74	116	70	114.5	72	1	7	1	2	1	-3	-3	-3	-3	3	1	0	0	0	0	0	0	0	0	0	0	0	0	0	0	0	0	0	0	0	0
657	2020/10/9 17:21:37	2452	微信	N/A	171.216.144.201(四川-成都)	510121197007210086	2020-10-09	1	159	84	33.2265	85	124	74	120	70	122	72	1	2	1	2	1	-3	-3	-3	-3	1	0	1	0	0	0	0	0	0	0	0	0	1	0	0	0	0	0	0	0	0	0
361	2020/9/17 10:35:18	2463	微信	N/A	117.136.64.246(四川-成都)	510182199512160827	2020-09-17	2	163	52	19.5717	64	122	62	124	64	123	63	1	2	2	2	1	-3	-3	-3	-3	2	0	1	0	0	0	0	0	0	0	0	0	1	0	0	0	0	0	0	0	0	0
89	2020/9/3 15:13:05	2483	手机提交	直接访问	171.92.147.218(四川-达州)	513401198408105744	2020-09-03	2	156	65	26.7094	90	140	84	138	83	139	83.5	1	2	2	4	1	-3	-3	-3	-3	2	0	1	0	0	0	0	0	0	0	0	0	1	0	0	0	0	0	0	0	0	0
41	2020/9/2 10:18:13	2487	手机提交	直接访问	171.210.147.197(四川-成都)	510182198712105860	2020-09-02	2	160	86	33.5937	98	124	67	122	70	123	68.5	1	2	2	1	1	-3	-3	-3	-3	2	0	1	0	0	0	0	0	0	0	0	0	1	0	0	0	0	0	0	0	0	0
595	2020/9/24 13:14:40	2489	微信	N/A	117.136.64.92(四川-成都)	511621198812146489	2020-09-24	1	162	68	25.9107	82	132	81	126	78	129	79.5	1	2	1	2	1	-3	-3	-3	-3	1	1	0	0	0	0	0	0	0	0	0	0	0	0	0	0	0	0	0	0	0	0
27	2020/9/1 13:56:56	2491	微信	N/A	117.136.64.234(四川-成都)	513401198408105744	2020-09-01	1	165	52.5	19.2837	90	134	89	130	80	132	84.5	1	2	1	3	2	72	20	-3	-3	1	0	1	0	0	0	0	0	0	0	0	0	0	0	0	1	0	0	0	0	0	0
389	2020/9/17 15:12:25	2499	微信	N/A	223.104.215.219(四川-成都)	510121197007210086	2020-09-17	2	160	52	20.3125	88	128	80	125	74	126.5	77	1	2	1	3	1	-3	-3	-3	-3	1	0	1	0	0	0	0	0	0	0	0	0	1	0	0	0	0	0	0	0	0	1
119	2020/9/4 11:28:21	2500	手机提交	直接访问	139.207.192.66(四川-成都)	513401198408105744	2020-09-04	1	170	62	21.4533	89	134	84	130	82	132	83	1	2	1	3	2	228	30	-3	-3	3	0	1	0	0	0	0	0	0	0	0	0	1	0	0	0	0	0	0	0	0	0
155	2020/9/7 11:15:17	2502	手机提交	直接访问	223.104.9.207(四川-成都)	511623198910055727	2020-09-07	1	165	49	17.9982	78	116	72	118	74	117	73	2	2	2	1	1	-3	-3	-3	-3	1	0	0	0	0	0	0	0	0	0	0	0	0	0	0	0	0	0	0	0	1	1
692	2020/10/20 11:26:40	2502	微信	N/A	110.188.67.100(四川-成都)	510182199405105427	2020-10-20	1	154	67	28.251	75	112	73	124	70	118	71.5	1	2	1	1	1	-3	-3	-3	-3	2	0	2	0	0	0	0	0	0	0	0	0	0	0	0	0	0	1	0	1	0	0
629	2020/9/30 16:29:06	2503	微信	N/A	110.188.67.121(四川-成都)	510182199403086648	2020-09-30	1	173	69	23.0546	90	123	71	119	75	121	73	1	2	2	3	2	240	6	-3	-3	1	0	1	0	0	0	0	0	0	0	0	0	0	0	0	1	0	0	0	0	0	0
735	2020/11/1 11:48:48	2504	微信	N/A	223.104.9.240(四川-成都)	510182198801244643	2020-11-01	2	154	52	21.9261	78	114	78	116	80	115	79	1	2	2	3	1	-3	-3	-3	-3	1	0	1	0	0	0	0	0	0	0	0	0	0	0	0	1	0	0	0	0	0	0
189	2020/9/8 10:11:15	2509	微信	N/A	171.92.161.100(四川-达州)	510121197007210086	2020-09-08	2	156	55	22.6003	82	120	70	119	79	119.5	74.5	1	2	1	2	1	-3	-3	-3	-3	2	0	1	0	0	0	0	0	0	0	0	0	1	0	0	0	0	0	0	0	0	0
608	2020/9/24 15:51:51	2510	手机提交	直接访问	118.123.173.18(四川-成都)	510182199405105427	2020-09-24	1	170	75	25.9516	74	122	74	114	70	118	72	1	2	2	2	2	194	10	-3	-3	2	0	0	0	0	0	0	0	0	0	0	0	0	0	0	0	0	0	0	0	1	0
8	2020/9/1 9:42:47	2526	手机提交	直接访问	139.207.80.248(四川-成都)	513401198408105744	2020-09-01	1	162	52	19.8141	60	125	75	120	70	122.5	72.5	1	2	1	3	2	408	10	-3	-3	1	1	0	0	0	0	0	0	0	0	0	0	0	0	0	0	0	0	0	0	0	0
168	2020/9/7 15:29:08	2531	微信	N/A	117.136.63.95(四川-成都)	510182199303090324	2020-09-07	1	160	55	21.4844	82	128	87	122	80	125	83.5	3	4	3	3	2	360	600	-3	-3	2	0	1	0	0	0	0	0	0	0	0	0	1	0	0	0	0	0	0	0	0	0
602	2020/9/24 14:59:20	2553	手机提交	直接访问	118.123.173.18(四川-成都)	510182199405105427	2020-09-24	2	152	67	28.9993	75	123	64	122	70	122.5	67	1	2	2	2	1	-3	-3	-3	-3	2	0	1	0	0	0	0	0	0	0	0	0	1	0	0	0	0	0	0	0	0	0
192	2020/9/8 10:24:56	2560	手机提交	直接访问	223.104.9.207(四川-成都)	511623198910055727	2020-09-08	2	154	54	22.7694	90	126	72	124	70	125	71	2	6	2	3	1	-3	-3	-3	-3	2	0	1	0	0	0	0	0	0	0	0	0	1	0	0	0	0	0	0	0	0	0
603	2020/9/24 15:09:32	2583	手机提交	直接访问	118.123.173.18(四川-成都)	510182199405105427	2020-09-24	2	158	66	26.4381	75	110	74	112	65	111	69.5	1	2	2	2	1	-3	-3	-3	-3	3	0	1	0	0	0	0	0	0	0	0	0	1	0	0	0	0	0	0	0	0	0
768	2020/11/3 17:15:14	2587	微信	N/A	117.136.62.18(四川-成都)	510182199405105427	2020-11-03	1	165	58	21.3039	65	112	74	102	63	107	68.5	1	2	1	1	1	-3	-3	-3	-3	3	0	1	0	0	0	0	0	0	0	1	0	0	0	0	0	0	0	0	0	0	0
14	2020/9/1 10:12:24	2588	微信	N/A	223.104.215.22(四川-成都)	510182198712105860	2020-09-01	2	140	50.5	25.7653	73	168	89	160	80	164	84.5	1	2	3	4	1	-3	-3	-3	-3	2	1	0	0	0	0	0	0	0	0	0	0	0	0	0	0	0	0	0	0	0	0
184	2020/9/8 9:42:01	2589	微信	N/A	117.136.63.73(四川-成都)	511623198910055727	2020-09-08	2	158	60	24.0346	78	128	74	122	76	125	75	2	6	2	3	1	-3	-3	-3	-3	2	0	0	0	0	0	0	0	0	0	0	0	0	0	0	0	0	0	0	0	1	0
527	2020/9/22 16:13:25	2597	手机提交	直接访问	223.104.215.115(四川-成都)	511025199003058646	2020-09-22	2	150	44	19.5556	76	112	70	122	72	117	71	2	2	1	3	1	-3	-3	-3	-3	1	1	0	0	0	0	0	0	0	0	0	0	0	0	0	0	0	0	0	0	0	0
398	2020/9/17 15:56:03	2600	微信	N/A	223.104.215.219(四川-成都)	510121197007210086	2020-09-17	1	165	60	22.0386	88	124	74	126	70	125	72	1	2	1	2	1	-3	-3	-3	-3	2	0	0	0	0	0	0	0	0	0	0	0	0	0	0	0	0	0	0	0	0	1
646	2020/10/9 14:56:21	2603	微信	N/A	101.206.169.250(四川-成都)	510121197007210086	2020-10-09	1	157	60	24.3418	85	112	66	119	70	115.5	68	1	2	1	2	1	-3	-3	-3	-3	1	0	1	0	0	0	0	0	0	0	0	0	0	0	0	1	0	0	0	0	0	0
365	2020/9/17 11:05:26	2605	微信	N/A	171.92.92.69(四川-达州)	510121197007210086	2020-09-17	1	167	60	21.5139	80	120	70	125	80	122.5	75	1	2	2	2	2	170	7	-3	-3	2	1	0	0	0	0	0	0	0	0	0	0	0	0	0	0	0	0	0	0	0	0
201	2020/9/8 11:10:35	2610	手机提交	直接访问	117.136.63.73(四川-成都)	511623198910055727	2020-09-08	1	164	72	26.7698	82	128	82	126	78	127	80	2	2	1	3	1	-3	-3	-3	-3	3	0	1	0	0	0	0	0	0	0	0	0	1	0	0	0	0	0	0	0	0	0
647	2020/10/9 14:56:47	2614	微信	N/A	110.188.67.44(四川-成都)	510121197007210086	2020-10-09	1	157	51	20.6905	87	125	74	120	71	122.5	72.5	1	2	1	1	1	-3	-3	-3	-3	1	0	2	0	0	0	0	0	0	0	0	0	1	0	0	1	0	0	0	0	0	0
718	2020/10/25 21:52:46	2615	微信	N/A	117.173.213.156(四川-成都)	510521199202013185	2020-10-25	2	156	60	24.6548	72	126	78	117	84	121.5	81	1	2	2	3	1	-3	-3	-3	-3	2	0	1	0	0	0	0	0	0	0	1	0	0	0	0	0	0	0	0	0	0	0
502	2020/9/22 10:58:05	2621	手机提交	直接访问	223.104.215.115(四川-成都)	511025199003058646	2020-09-22	2	150	58	25.7778	80	120	72	119	70	119.5	71	2	4	2	3	1	-3	-3	-3	-3	2	0	1	0	0	0	0	0	0	0	0	0	0	0	0	0	0	0	0	1	0	0
118	2020/9/4 11:24:05	2630	微信	N/A	117.136.64.240(四川-成都)	513401198408105744	2020-09-04	1	176	75	24.2123	80	134	80	130	78	132	79	1	2	1	3	1	-3	-3	-3	-3	1	0	1	0	0	0	0	0	0	0	0	0	1	0	0	0	0	0	0	0	0	0
585	2020/9/24 10:39:14	2631	手机提交	直接访问	117.136.64.79(四川-成都)	510182198801244643	2020-09-24	1	159	68	26.8977	80	136	85	139	92	137.5	88.5	1	2	1	4	3	-3	-3	240	1	2	0	0	0	0	0	0	0	0	0	0	0	0	0	0	0	0	0	0	0	1	0
662	2020/10/10 14:58:45	2641	微信	N/A	110.188.67.27(四川-成都)	513401198408105744	2020-10-10	1	167	73	26.1752	82	116	78	114	76	115	77	1	2	1	3	3	-3	-3	216	20	3	0	1	0	0	0	0	0	0	0	0	0	0	0	0	0	0	1	0	0	0	0
794	2020/11/11 15:41:33	2663	微信	N/A	182.138.126.87(四川-成都)	513901199110164524	2020-11-11	1	165	65	23.8751	82	126	75	132	78	129	76.5	1	2	1	2	1	-3	-3	-3	-3	1	0	2	0	0	0	0	0	0	0	1	0	0	0	0	1	0	0	0	0	0	0
167	2020/9/7 15:25:53	2665	手机提交	直接访问	223.104.9.207(四川-成都)	510182199303090324	2020-09-07	2	170	50	17.301	91	100	68	112	62	106	65	3	2	2	2	2	140	150	-3	-3	3	0	1	0	0	0	0	0	0	0	0	0	1	0	0	0	0	0	0	0	0	0
738	2020/11/1 12:13:15	2673	微信	N/A	110.188.67.123(四川-成都)	510182198801244643	2020-11-01	2	165	98	35.9963	85	126	84	122	80	124	82	1	7	2	3	1	-3	-3	-3	-3	3	0	1	0	0	0	0	0	0	0	0	0	1	0	0	0	0	0	0	0	0	0
590	2020/9/24 11:18:30	2675	手机提交	直接访问	117.136.64.79(四川-成都)	510182198801244643	2020-09-24	1	160	65	25.3906	85	124	86	122	80	123	83	1	4	2	3	2	12	10	-3	-3	1	1	0	0	0	0	0	0	0	0	0	0	0	0	0	0	0	0	0	0	0	0
663	2020/10/10 15:20:16	2684	微信	N/A	223.104.214.182(四川-宜宾)	513401198408105744	2020-10-10	1	160	63	24.6094	78	120	70	116	68	118	69	1	2	1	3	2	288	10	-3	-3	3	0	1	0	0	0	0	0	0	0	0	0	0	0	0	1	0	0	0	0	0	0
622	2020/9/25 11:11:58	2738	手机提交	直接访问	223.104.216.27(四川-未知)	510182198801244643	2020-09-25	2	150	55	24.4444	82	113	75	112	80	112.5	77.5	1	7	2	3	1	-3	-3	-3	-3	3	0	1	0	0	0	0	0	0	0	0	0	1	0	0	0	0	0	0	0	0	0
11	2020/9/1 10:00:30	2752	手机提交	直接访问	139.207.80.248(四川-成都)	510182198712105860	2020-09-01	1	164	60	22.3081	72	134	78	133	67	133.5	72.5	1	3	3	4	2	360	3	-3	-3	2	1	0	0	0	0	0	0	0	0	0	0	0	0	0	0	0	0	0	0	0	0
79	2020/9/3 11:09:59	2752	微信	N/A	223.104.9.143(四川-成都)	513401198408105744	2020-09-03	1	163	70	26.3465	91	129	73	120	70	124.5	71.5	1	2	1	3	2	360	15	-3	-3	1	1	0	0	0	0	0	0	0	0	0	0	0	0	0	0	0	0	0	0	0	0
6	2020/9/1 9:28:26	2762	微信	N/A	223.104.215.12(四川-成都)	510182198801244643	2020-09-01	1	165	60	22.0386	86	101	65	114	76	107.5	70.5	1	2	2	2	2	480	20	-3	-3	3	0	1	0	0	0	0	0	0	0	0	0	0	0	0	1	0	0	0	0	0	0
146	2020/9/7 10:24:10	2790	微信	N/A	223.104.9.231(四川-成都)	511623198910055727	2020-09-07	2	157	60	24.3418	82	126	74	124	73	125	73.5	1	6	2	3	1	-3	-3	-3	-3	2	0	1	0	0	0	0	0	0	0	0	0	1	0	0	0	0	0	0	0	0	0
56	2020/9/2 17:02:29	2799	微信	N/A	183.220.26.188(四川-成都)	512533197207020040	2020-09-02	1	165	56	20.5693	75	138	85	126	85	132	85	1	7	1	1	1	-3	-3	-3	-3	1	1	0	0	0	0	0	0	0	0	0	0	0	0	0	0	0	0	0	0	0	0
244	2020/9/10 10:45:06	2801	微信	N/A	223.104.215.6(四川-成都)	511025199003058646	2020-09-10	1	165	62.5	22.9568	89	112	70	114	71	113	70.5	2	2	2	2	2	1	20	-3	-3	1	0	1	0	0	0	0	0	0	0	0	0	0	0	0	1	0	0	0	0	1	0
126	2020/9/4 16:25:02	2808	微信	N/A	223.104.216.30(四川-未知)	510182198801244643	2020-09-04	2	154	60	25.2994	86	110	72	112	73	111	72.5	1	4	3	3	1	-3	-3	-3	-3	2	0	1	0	0	0	0	0	0	0	0	0	0	0	0	1	0	0	0	0	0	0
642	2020/10/6 15:06:51	2814	微信	N/A	101.206.167.95(四川-成都)	510121197007210086	2020-10-06	1	165	62	22.7732	87	122	70	126	75	124	72.5	1	2	2	2	1	-3	-3	-3	-3	1	0	1	0	0	0	0	0	0	0	0	0	0	0	0	1	0	0	0	0	0	0
344	2020/9/16 16:41:30	2842	微信	N/A	171.216.145.46(四川-成都)	510121197007210086	2020-09-16	2	160	67	26.1719	85	125	76	122	75	123.5	75.5	1	2	2	3	1	-3	-3	-3	-3	2	1	0	0	0	0	0	0	0	0	0	0	0	0	0	0	0	0	0	0	0	0
616	2020/9/25 9:57:16	2857	手机提交	直接访问	223.104.216.27(四川-未知)	510182198801244643	2020-09-25	1	160	60	23.4375	85	115	75	114	80	114.5	77.5	1	7	1	2	2	96	8	-3	-3	1	0	1	0	0	0	0	0	0	0	0	0	1	0	0	0	0	0	0	0	0	0
176	2020/9/8 8:58:49	2892	手机提交	直接访问	117.136.63.73(四川-成都)	511623198910055727	2020-09-07	1	155	55	22.8928	82	118	82	116	81	117	81.5	2	3	2	4	1	-3	-3	-3	-3	1	0	2	0	0	0	0	0	0	0	0	0	1	0	0	1	0	0	0	0	0	0
20	2020/9/1 11:51:03	2893	微信	N/A	117.136.64.234(四川-成都)	513401198408105744	2020-09-01	1	160	80	31.25	83	175	117	176	121	175.5	119	1	2	1	3	1	-3	-3	-3	-3	2	0	0	0	0	0	0	0	0	0	0	0	0	0	0	0	0	0	0	0	0	1
667	2020/10/16 16:32:45	2895	微信	N/A	139.207.172.241(四川-成都)	510121197007210086	2020-10-16	1	171	76	25.9909	84	121	74	120	75	120.5	74.5	1	2	1	2	2	360	5	-3	-3	3	0	2	0	0	0	0	0	0	0	0	0	1	0	0	0	0	1	0	0	0	0
130	2020/9/7 9:14:41	2900	微信	N/A	223.104.9.231(四川-成都)	511623198910055727	2020-09-07	1	153	55	23.4952	84	138	88	136	84	137	86	2	6	2	4	1	-3	-3	-3	-3	3	0	1	0	0	0	0	0	0	0	1	0	0	0	0	0	0	0	0	0	0	0
67	2020/9/3 10:20:51	2909	微信	N/A	223.104.9.143(四川-成都)	513401198408105744	2020-09-03	1	161	61.9	23.8803	76	154	104	151	100	152.5	102	1	2	1	4	1	-3	-3	-3	-3	2	1	0	0	0	0	0	0	0	0	0	0	0	0	0	0	0	0	0	0	0	0
378	2020/9/17 12:40:54	2913	微信	N/A	171.210.126.107(四川-成都)	510121197007210086	2020-09-17	2	150	51	22.6667	88	115	66	119	70	117	68	1	7	1	2	1	-3	-3	-3	-3	2	0	1	0	0	0	0	0	0	1	0	0	0	0	0	0	0	0	0	0	0	0
334	2020/9/16 14:48:12	2928	微信	N/A	117.136.63.93(四川-成都)	51018219801222704X	2020-09-16	2	160	65	25.3906	80	115	80	115	75	115	77.5	1	2	2	3	1	-3	-3	-3	-3	2	0	0	0	0	0	0	0	0	0	0	0	0	0	0	0	0	0	0	0	0	1
100	2020/9/4 9:47:25	2930	手机提交	直接访问	171.92.175.78(四川-达州)	510182198801244643	2020-09-04	2	152	55	23.8054	76	112	75	113	74	112.5	74.5	1	7	2	2	1	-3	-3	-3	-3	2	1	0	0	0	0	0	0	0	0	0	0	0	0	0	0	0	0	0	0	0	0
149	2020/9/7 10:38:00	2932	微信	N/A	223.104.215.36(四川-成都)	510521199202013185	2020-09-07	2	148	63	28.7619	90	100	68	110	68	105	68	1	2	2	3	1	-3	-3	-3	-3	2	0	1	0	0	0	0	0	0	0	0	0	0	0	0	1	0	0	0	0	0	0
75	2020/9/3 10:52:33	2970	微信	N/A	118.115.198.114(四川-成都)	510182198712105860	2020-09-03	2	159	50	19.7777	80	122	74	126	70	124	72	1	2	2	3	1	-3	-3	-3	-3	2	1	0	0	0	0	0	0	0	0	0	0	0	0	0	0	0	0	0	0	0	0
641	2020/10/6 10:47:26	2982	微信	N/A	110.188.67.44(四川-成都)	510121197007210086	2020-10-06	1	162	68	25.9107	85	123	74	122	73	122.5	73.5	1	2	1	2	1	-3	-3	-3	-3	1	0	1	0	0	0	0	0	0	0	0	0	0	0	0	1	0	0	0	0	0	0
88	2020/9/3 14:47:13	2986	微信	N/A	117.136.65.122(四川-成都)	513401198408105744	2020-09-03	1	172	70	23.6614	68	131	93	124	88	127.5	90.5	1	4	3	2	1	-3	-3	-3	-3	2	1	0	0	0	0	0	0	0	0	0	0	0	0	0	0	0	0	0	0	0	0
134	2020/9/7 9:36:28	2986	手机提交	直接访问	139.207.201.15(四川-成都)	510121197007210086	2020-09-07	2	164	69	25.6544	90	130	89	134	92	132	90.5	1	2	2	2	1	-3	-3	-3	-3	3	0	1	0	0	0	0	0	0	0	0	0	1	0	0	0	0	0	0	0	0	0
637	2020/10/5 19:44:05	2996	微信	N/A	125.70.190.191(四川-成都)	510182199403086648	2020-10-05	1	161	57	21.9899	68	123	71	112	70	117.5	70.5	1	2	3	3	2	96	8	-3	-3	1	0	1	0	0	0	0	0	0	0	1	0	0	0	0	0	0	0	0	0	0	0
613	2020/9/25 9:08:44	2997	手机提交	直接访问	223.104.216.27(四川-未知)	510182198801244643	2020-09-25	1	178	70	22.0932	84	126	84	119	80	122.5	82	1	7	2	3	2	120	15	-3	-3	2	1	0	0	0	0	0	0	0	0	0	0	0	0	0	0	0	0	0	0	0	0
122	2020/9/4 12:57:40	3005	手机提交	直接访问	139.207.192.66(四川-成都)	510182198712105860	2020-09-04	1	160	62	24.2187	78	122	67	116	70	119	68.5	1	2	2	3	1	-3	-3	-3	-3	3	0	1	0	0	0	0	0	0	0	0	0	0	0	0	1	0	0	0	0	0	0
650	2020/10/9 15:46:53	3014	微信	N/A	117.136.64.64(四川-成都)	513401198408105744	2020-10-09	1	157	62	25.1532	80	124	70	120	68	122	69	1	2	1	2	2	348	15	-3	-3	1	0	1	0	0	0	0	0	0	0	0	0	1	0	0	0	0	0	0	0	0	0
736	2020/11/1 12:02:30	3018	手机提交	直接访问	117.136.63.72(四川-成都)	51018219801222704X	2020-11-01	2	145	55	26.1593	85	123	74	126	79	124.5	76.5	1	2	2	3	1	-3	-3	-3	-3	4	0	1	0	0	0	0	0	0	0	0	0	0	0	0	0	0	1	0	0	0	0
53	2020/9/2 13:55:18	3046	微信	N/A	183.220.26.188(四川-成都)	512533197207020040	2020-09-02	1	175	77	25.1429	63	115	65	110	65	112.5	65	1	3	2	2	2	360	20	-3	-3	1	0	2	0	0	0	0	0	0	0	1	0	0	0	0	1	0	0	0	0	0	0
22	2020/9/1 12:12:55	3055	微信	N/A	223.104.215.22(四川-成都)	510182198712105860	2020-09-01	2	164	71	26.398	80	136	82	127	70	131.5	76	1	2	2	2	1	-3	-3	-3	-3	2	0	2	0	0	0	0	0	0	0	0	0	1	0	0	0	0	0	0	1	0	0
104	2020/9/4 10:00:30	3085	微信	N/A	117.136.64.240(四川-成都)	513401198408105744	2020-09-04	2	156	64	26.2985	98	128	82	120	80	124	81	1	2	2	2	1	-3	-3	-3	-3	2	1	0	0	0	0	0	0	0	0	0	0	0	0	0	0	0	0	0	0	0	0
591	2020/9/24 11:34:06	3122	手机提交	直接访问	117.136.63.38(四川-成都)	510182199405105427	2020-09-24	2	148	65	29.6749	85	112	70	112	74	112	72	1	2	2	1	1	-3	-3	-3	-3	2	0	1	0	0	0	0	0	0	0	0	0	1	0	0	0	0	0	0	0	0	0
171	2020/9/8 8:30:46	3232	微信	N/A	223.104.215.36(四川-成都)	510121197007210086	2020-09-08	1	165	58	21.3039	102	109	69	110	70	109.5	69.5	1	2	2	3	2	100	10	-3	-3	1	0	2	0	0	0	0	0	0	0	0	0	1	0	0	0	0	1	0	0	0	0
61	2020/9/3 9:43:31	3285	手机提交	直接访问	171.92.127.102(四川-达州)	510182198801244643	2020-09-03	2	160	70	27.3437	84	118	82	114	76	116	79	1	7	2	3	1	-3	-3	-3	-3	2	0	1	0	0	0	0	0	0	0	0	0	0	0	0	1	0	0	0	0	0	0
109	2020/9/4 10:32:00	3293	微信	N/A	223.104.216.30(四川-未知)	510182198801244643	2020-09-04	2	150	71	31.5556	111	99	66	102	68	100.5	67	1	7	3	3	1	-3	-3	-3	-3	2	0	2	0	0	0	0	0	0	0	0	0	1	0	0	1	0	0	0	0	0	0
394	2020/9/17 15:48:20	3295	微信	N/A	171.92.92.69(四川-达州)	510121197007210086	2020-09-17	2	142	52	25.7885	85	128	75	122	74	125	74.5	1	2	1	2	1	-3	-3	-3	-3	2	0	1	0	0	0	0	0	0	0	0	0	1	0	0	0	0	0	0	0	0	0
621	2020/9/25 10:54:44	3314	手机提交	直接访问	223.104.216.27(四川-未知)	510182198801244643	2020-09-25	2	145	56	26.635	78	122	80	125	84	123.5	82	1	7	3	3	1	-3	-3	-3	-3	2	0	1	0	0	0	0	0	0	0	0	0	1	0	0	0	0	0	0	0	0	0
232	2020/9/9 16:07:32	3319	微信	N/A	110.184.75.36(四川-成都)	510182199303090324	2020-09-09	1	167	70	25.0995	95	125	76	114	68	119.5	72	1	2	2	3	1	-3	-3	-3	-3	2	0	1	0	0	0	0	0	0	0	0	0	0	0	0	1	0	0	0	0	0	0
656	2020/10/9 17:20:10	3345	微信	N/A	223.104.214.204(四川-宜宾)	513401198408105744	2020-10-09	1	165	57	20.9366	78	128	78	126	74	127	76	1	2	1	1	2	408	20	-3	-3	1	0	1	0	0	0	0	0	0	0	0	0	0	0	0	0	0	1	0	0	0	0
618	2020/9/25 10:25:49	3362	手机提交	直接访问	223.104.216.27(四川-未知)	510182198801244643	2020-09-25	2	153	56	23.9224	76	108	72	112	70	110	71	1	7	2	3	1	-3	-3	-3	-3	2	1	0	0	0	0	0	0	0	0	0	0	0	0	0	0	0	0	0	0	0	0
283	2020/9/14 10:08:15	3363	手机提交	直接访问	117.136.64.84(四川-成都)	511623198910055727	2020-09-14	1	159	57	22.5466	89	111	78	120	70	115.5	74	1	2	1	1	2	120	20	-3	-3	1	0	1	0	0	0	0	0	0	0	0	0	1	0	0	0	0	0	0	0	0	0
145	2020/9/7 10:21:30	3377	手机提交	直接访问	223.104.9.207(四川-成都)	511623198910055727	2020-09-07	1	174	75	24.7721	88	128	74	126	72	127	73	2	2	2	3	2	240	20	-3	-3	3	0	1	0	0	0	0	0	0	0	0	0	1	0	0	0	0	0	0	0	0	0
24	2020/9/1 12:28:17	3386	手机提交	直接访问	223.104.215.22(四川-成都)	510182198712105860	2020-09-01	1	165	60	22.0386	68	124	80	122	78	123	79	1	3	2	3	2	160	1	-3	-3	3	0	1	0	0	0	0	0	0	0	0	0	1	0	0	0	0	0	0	0	0	0
44	2020/9/2 10:37:07	3504	微信	N/A	223.104.9.245(四川-成都)	513401198408105744	2020-09-02	2	155	55	22.8928	96	129	78	120	76	124.5	77	1	2	2	3	1	-3	-3	-3	-3	2	0	0	0	0	0	0	0	0	0	0	0	0	0	0	0	0	0	0	0	0	1
36	2020/9/2 9:54:07	3534	手机提交	直接访问	171.210.147.197(四川-成都)	513401198408105744	2020-09-02	1	167	140	50.199	90	130	80	124	76	127	78	1	2	1	2	2	8	20	-3	-3	1	0	1	0	0	0	0	0	0	0	0	0	0	0	0	1	0	0	0	0	0	0
371	2020/9/17 11:42:52	3550	手机提交	直接访问	117.136.63.55(四川-成都)	510182198801244643	2020-09-17	2	147	48	22.213	74	105	74	108	76	106.5	75	1	7	2	2	1	-3	-3	-3	-3	2	0	1	0	0	0	0	0	0	0	0	0	1	0	0	0	0	0	0	0	0	0
614	2020/9/25 9:20:53	3604	手机提交	直接访问	223.104.216.27(四川-未知)	510182198801244643	2020-09-25	2	160	60	23.4375	75	115	74	116	80	115.5	77	1	7	1	2	1	-3	-3	-3	-3	3	0	1	0	0	0	0	0	0	0	0	0	1	0	0	0	0	0	0	0	0	0
94	2020/9/3 16:15:26	3697	手机提交	直接访问	139.207.134.48(四川-成都)	513401198408105744	2020-09-03	2	165	79	29.0174	93	128	92	126	90	127	91	1	2	1	2	1	-3	-3	-3	-3	2	0	1	0	0	0	0	0	0	0	0	0	1	0	0	0	0	0	0	0	0	0
125	2020/9/4 15:36:12	3737	微信	N/A	223.104.216.30(四川-未知)	510182198801244643	2020-09-04	2	154	53	22.3478	75	114	75	116	76	115	75.5	1	7	2	3	1	-3	-3	-3	-3	4	1	0	0	0	0	0	0	0	0	0	0	0	0	0	0	0	0	0	0	0	0
666	2020/10/10 15:56:01	3758	微信	N/A	110.188.67.67(四川-成都)	510121197007210086	2020-10-10	1	164	65	24.1672	87	124	76	118	70	121	73	1	2	1	2	1	-3	-3	-3	-3	1	0	1	0	0	0	0	0	0	0	0	0	0	0	0	1	0	0	0	0	0	0
377	2020/9/17 12:26:11	3778	手机提交	直接访问	117.136.63.55(四川-成都)	510182198801244643	2020-09-17	2	155	78	32.4662	86	126	82	114	80	120	81	1	7	1	2	1	-3	-3	-3	-3	2	0	2	0	0	0	0	0	0	0	1	0	0	0	0	1	0	0	0	0	0	0
346	2020/9/16 20:36:24	3791	手机提交	直接访问	171.217.101.84(四川-成都)	510122198905236641	2020-09-16	2	155	56	23.3091	78	126	76	130	80	128	78	2	2	2	2	1	-3	-3	-3	-3	3	0	1	0	0	0	0	0	0	0	0	0	1	0	0	0	0	0	0	0	0	0
745	2020/11/1 16:44:08	3805	微信	N/A	110.188.67.18(四川-成都)	510182198801244643	2020-11-01	2	158	60	24.0346	85	112	78	112	74	112	76	1	7	1	2	1	-3	-3	-3	-3	3	0	1	0	0	0	0	0	0	0	0	0	0	0	0	1	0	0	0	0	0	0
368	2020/9/17 11:21:37	3811	手机提交	直接访问	117.136.63.55(四川-成都)	510182198801244643	2020-09-17	2	150	48	21.3333	80	114	75	112	70	113	72.5	1	7	1	2	1	-3	-3	-3	-3	2	1	0	0	0	0	0	0	0	0	0	0	0	0	0	0	0	0	0	0	0	0
690	2020/10/20 10:56:32	3873	微信	N/A	110.188.67.79(四川-成都)	510182199403086648	2020-10-20	1	164	81	30.116	76	115	73	122	74	118.5	73.5	2	2	1	2	1	-3	-3	-3	-3	1	0	1	0	0	0	0	0	0	0	0	0	1	0	0	0	0	0	0	0	0	0
153	2020/9/7 11:10:35	3894	手机提交	直接访问	223.104.9.231(四川-成都)	511623198910055727	2020-09-07	2	169	65	22.7583	96	122	74	118	72	120	73	2	7	1	1	1	-3	-3	-3	-3	2	0	1	0	0	0	0	0	0	0	0	0	0	0	0	1	0	0	0	0	0	0
732	2020/10/31 12:53:00	3943	微信	N/A	117.136.62.11(四川-成都)	510182199405105427	2020-10-31	1	162	65	24.7676	75	122	74	112	70	117	72	1	2	1	1	2	300	12	-3	-3	1	0	2	0	0	0	0	0	0	0	1	0	0	0	0	1	0	0	0	0	0	0
589	2020/9/24 11:03:05	3952	手机提交	直接访问	117.136.64.79(四川-成都)	510182198801244643	2020-09-24	1	160	55	21.4844	85	125	85	129	86	127	85.5	1	2	1	2	1	-3	-3	-3	-3	1	1	0	0	0	0	0	0	0	0	0	0	0	0	0	0	0	0	0	0	0	0
380	2020/9/17 12:44:02	4056	手机提交	直接访问	117.136.63.55(四川-成都)	510182198801244643	2020-09-17	1	157	60	24.3418	86	113	75	116	75	114.5	75	1	7	1	1	1	-3	-3	-3	-3	2	0	1	0	0	0	0	0	0	1	0	0	0	0	0	0	0	0	0	0	0	0
494	2020/9/22 10:14:07	4079	手机提交	直接访问	223.104.215.115(四川-成都)	510182199405105427	2020-09-22	2	155	66	27.4714	79	112	70	120	69	116	69.5	2	2	2	3	1	-3	-3	-3	-3	2	0	1	0	0	0	0	0	0	0	0	0	1	0	0	0	0	0	0	0	0	0
593	2020/9/24 11:43:31	4128	手机提交	直接访问	117.136.64.79(四川-成都)	510182198801244643	2020-09-24	2	158	67	26.8386	85	130	86	132	82	131	84	1	7	1	2	1	-3	-3	-3	-3	2	1	0	0	0	0	0	0	0	0	0	0	0	0	0	0	0	0	0	0	0	0
393	2020/9/17 15:38:23	4350	手机提交	直接访问	117.136.63.55(四川-成都)	510182198801244643	2020-09-17	1	171	54	18.4672	96	113	75	112	78	112.5	76.5	1	7	1	2	2	60	8	-3	-3	1	1	0	0	0	0	0	0	0	0	0	0	0	0	0	0	0	0	0	0	0	0
375	2020/9/17 12:23:26	4407	微信	N/A	171.92.92.69(四川-达州)	510121197007210086	2020-09-17	2	152	65	28.1337	90	128	80	125	76	126.5	78	1	7	1	2	1	-3	-3	-3	-3	2	0	0	0	0	0	0	0	0	0	0	0	0	0	0	0	0	0	0	0	0	1
71	2020/9/3 10:43:49	4436	手机提交	直接访问	171.92.127.102(四川-达州)	512533197207020040	2020-09-03	1	165	71	26.079	98	120	91	125	88	122.5	89.5	1	7	1	2	1	-3	-3	-3	-3	3	0	1	0	0	0	0	0	0	0	0	0	1	0	0	0	0	0	0	0	0	0
158	2020/9/7 11:33:05	4438	微信	N/A	223.104.9.207(四川-成都)	510182199303090324	2020-09-07	2	171	170	58.1375	88	102	75	110	70	106	72.5	3	2	2	3	1	-3	-3	-3	-3	1	0	1	0	0	0	0	0	0	0	0	0	1	0	0	0	0	0	0	0	0	0
47	2020/9/2 11:12:53	4459	手机提交	直接访问	171.210.147.197(四川-成都)	513401198408105744	2020-09-02	2	155	60	24.974	90	116	65	120	62	118	63.5	1	2	1	4	1	-3	-3	-3	-3	2	0	1	0	0	0	0	0	0	0	0	0	1	0	0	0	0	0	0	0	0	0
596	2020/9/24 13:35:14	4481	微信	N/A	182.138.126.87(四川-成都)	510182198306301401	2020-09-24	1	165	77	28.2828	82	112	70	108	72	110	71	1	4	3	3	1	-3	-3	-3	-3	1	1	0	0	0	0	0	0	0	0	0	0	0	0	0	0	0	0	0	0	0	0
788	2020/11/10 15:12:27	4513	微信	N/A	223.104.216.98(四川-雅安)	510182199403086648	2020-11-05	2	165	62	22.7732	87	127	83	112	72	119.5	77.5	1	2	2	3	1	-3	-3	-3	-3	1	0	1	0	0	0	0	0	0	0	0	0	1	0	0	0	0	0	0	0	0	0
741	2020/11/1 16:02:05	4574	微信	N/A	223.104.214.176(四川-宜宾)	51018219801222704X	2020-11-01	2	150	55	24.4444	87	120	70	126	79	123	74.5	2	2	3	3	1	-3	-3	-3	-3	3	0	1	0	0	0	0	0	0	0	1	0	0	0	0	0	0	0	0	0	0	0
379	2020/9/17 12:43:28	4723	手机提交	直接访问	117.136.63.55(四川-成都)	510182198801244643	2020-09-17	2	158	66	26.4381	75	112	72	114	70	113	71	1	7	2	3	1	-3	-3	-3	-3	2	0	2	0	0	0	0	0	0	0	0	0	1	0	0	0	1	0	0	0	0	0
25	2020/9/1 13:11:59	4757	手机提交	直接访问	223.104.215.22(四川-成都)	510182198712105860	2020-09-01	1	160	56	21.875	60	134	80	133	83	133.5	81.5	1	2	2	3	1	-3	-3	-3	-3	2	1	0	0	0	0	0	0	0	0	0	0	0	0	0	0	0	0	0	0	0	0
76	2020/9/3 10:53:43	5000	手机提交	直接访问	171.210.164.62(四川-成都)	513401198408105744	2020-09-03	1	157	67.5	27.3845	66	100	62	102	63	101	62.5	1	2	1	2	3	-3	-3	36	20	2	0	1	0	0	0	0	0	0	0	0	0	1	0	0	0	0	0	0	0	0	0
628	2020/9/25 17:03:56	5071	微信	N/A	223.104.216.27(四川-未知)	510182198801244643	2020-09-25	2	155	54	22.4766	73	108	72	110	71	109	71.5	1	7	1	1	1	-3	-3	-3	-3	2	1	0	0	0	0	0	0	0	0	0	0	0	0	0	0	0	0	0	0	0	0
396	2020/9/17 15:54:34	5107	手机提交	直接访问	117.136.63.55(四川-成都)	510182198801244643	2020-09-17	1	164	66	24.539	96	118	75	122	78	120	76.5	1	7	1	2	2	240	6	-3	-3	2	0	1	0	0	0	0	0	0	0	0	0	0	0	0	0	0	1	0	0	0	0
397	2020/9/17 15:54:51	5115	手机提交	直接访问	117.136.63.55(四川-成都)	510182198801244643	2020-09-17	2	166	55	19.9594	85	128	78	122	78	125	78	1	2	1	2	1	-3	-3	-3	-3	1	0	0	0	0	0	0	0	0	0	0	0	0	0	0	0	0	0	0	0	0	1
395	2020/9/17 15:54:21	5139	手机提交	直接访问	117.136.63.55(四川-成都)	510182198801244643	2020-09-17	2	170	68	23.5294	96	113	75	112	78	112.5	76.5	1	7	2	3	1	-3	-3	-3	-3	1	0	2	0	0	0	0	0	0	0	0	0	0	0	0	1	1	0	0	0	0	0
40	2020/9/2 10:18:00	5413	手机提交	直接访问	139.207.103.32(四川-成都)	512533197207020040	2020-09-02	2	153	46	19.6506	65	124	76	122	75	123	75.5	1	7	1	1	1	-3	-3	-3	-3	2	0	1	0	0	0	0	0	0	0	0	0	1	0	0	0	0	0	0	0	0	0
771	2020/11/3 21:50:29	5419	微信	N/A	117.136.62.18(四川-成都)	510182199405105427	2020-11-03	1	175	76	24.8163	66	124	74	112	66	118	70	1	2	2	1	2	246	15	-3	-3	1	0	2	0	0	0	0	0	0	0	1	0	1	0	0	0	0	0	0	0	0	0
722	2020/10/28 13:01:46	5572	微信	N/A	110.188.67.41(四川-成都)	510182199405105427	2020-10-28	1	163	60	22.5827	75	114	68	122	75	118	71.5	1	2	1	1	2	300	10	-3	-3	1	0	2	0	0	0	0	0	0	0	0	0	1	0	0	1	0	0	0	0	0	0
386	2020/9/17 14:25:18	5601	手机提交	直接访问	117.136.63.55(四川-成都)	510182198801244643	2020-09-17	2	154	92	38.7924	85	126	74	122	75	124	74.5	1	7	2	3	1	-3	-3	-3	-3	2	0	0	0	0	0	0	0	0	0	0	0	0	0	0	0	0	0	0	0	0	1
775	2020/11/5 15:36:38	5711	微信	N/A	223.104.215.123(四川-成都)	510182199403086648	2020-10-20	1	152	54	23.3726	93	125	78	119	79	122	78.5	2	2	1	2	2	480	5	-3	-3	1	0	1	0	0	0	0	0	0	0	0	0	0	0	0	1	0	0	0	0	0	0
157	2020/9/7 11:22:16	5720	手机提交	直接访问	139.207.201.15(四川-成都)	510121197007210086	2020-09-07	2	145	55	26.1593	80	124	85	125	80	124.5	82.5	1	2	2	3	1	-3	-3	-3	-3	2	0	0	0	0	0	0	0	0	0	0	0	0	0	0	0	0	0	0	0	1	0
708	2020/10/23 16:08:43	5813	手机提交	直接访问	110.188.67.87(四川-成都)	510182198801244643	2020-10-23	2	158	50.5	20.2291	75	114	76	112	75	113	75.5	1	2	2	2	1	-3	-3	-3	-3	1	0	2	0	0	0	0	0	0	0	0	0	1	0	0	1	0	0	0	0	0	0
33	2020/9/1 16:13:05	5860	手机提交	直接访问	171.210.178.187(四川-成都)	513401198408105744	2020-09-01	2	161	60	23.1473	98	111	74	120	78	115.5	76	1	2	1	4	1	-3	-3	-3	-3	1	0	2	0	0	0	0	0	0	0	1	0	0	0	0	1	0	0	0	0	0	0
553	2020/9/23 10:41:19	5870	手机提交	直接访问	223.104.216.61(四川-未知)	510182199405105427	2020-09-23	1	164	72	26.7698	78	113	70	120	71	116.5	70.5	1	2	2	2	1	-3	-3	-3	-3	1	0	1	0	0	0	0	0	0	0	0	0	0	0	0	1	0	0	0	0	0	0
592	2020/9/24 11:38:17	5984	手机提交	直接访问	117.136.64.79(四川-成都)	510182198801244643	2020-09-24	2	150	65	28.8889	75	115	75	119	80	117	77.5	1	7	2	3	1	-3	-3	-3	-3	2	0	1	0	0	0	0	0	0	0	0	0	1	0	0	0	0	0	0	0	0	0
636	2020/10/5 18:07:32	6079	微信	N/A	125.70.190.191(四川-成都)	510182199403086648	2020-10-05	1	164	66	24.539	67	124	75	118	76	121	75.5	1	2	3	3	2	60	6	-3	-3	1	0	1	0	0	0	0	0	0	0	0	0	1	0	0	0	0	0	0	0	0	0
744	2020/11/1 16:25:18	6151	微信	N/A	223.104.9.240(四川-成都)	510182198801244643	2020-11-01	2	142	37	18.3495	80	117	76	114	70	115.5	73	1	7	2	3	1	-3	-3	-3	-3	2	0	2	0	0	0	0	0	0	0	0	0	1	0	0	0	0	1	0	0	0	0
86	2020/9/3 13:18:51	6659	手机提交	直接访问	171.210.164.62(四川-成都)	513401198408105744	2020-09-03	1	165	59	21.6713	74	123	81	120	80	121.5	80.5	1	2	2	3	2	492	5	-3	-3	3	1	0	0	0	0	0	0	0	0	0	0	0	0	0	0	0	0	0	0	0	0
623	2020/9/25 12:10:35	6924	手机提交	直接访问	223.104.216.27(四川-未知)	510182198801244643	2020-09-25	1	160	61	23.8281	86	122	84	124	84	123	84	1	7	2	3	1	-3	-3	-3	-3	2	0	1	0	0	0	0	0	0	0	0	0	1	0	0	0	0	0	0	0	0	0
630	2020/9/30 17:49:51	7287	微信	N/A	117.136.64.80(四川-成都)	51342220000228502X	2020-09-30	1	168	69	24.4473	82	120	79	119	68	119.5	73.5	2	2	2	3	1	-3	-3	-3	-3	3	0	2	0	0	0	0	0	0	0	0	0	1	0	0	1	0	0	0	0	0	0
320	2020/9/16 13:23:17	8528	手机提交	直接访问	117.136.63.80(四川-成都)	510122198905236641	2020-09-16	2	163	72	27.0993	79	128	76	124	80	126	78	1	2	2	2	1	-3	-3	-3	-3	1	0	0	0	0	0	0	0	0	0	0	0	0	0	0	0	0	0	0	0	0	1
598	2020/9/24 14:16:34	9737	手机提交	直接访问	118.123.173.18(四川-成都)	510182199405105427	2020-09-24	1	170	69	23.8754	75	112	70	124	70	118	70	1	2	1	2	2	500	20	-3	-3	2	0	2	0	0	0	0	0	0	0	1	0	0	0	0	1	0	0	0	0	0	0
42	2020/9/2 10:21:14	10377	手机提交	直接访问	139.207.103.32(四川-成都)	510182198801244643	2020-09-02	2	162	50	19.052	80	106	76	106	76	106	76	1	7	2	2	1	-3	-3	-3	-3	2	0	0	0	0	0	0	0	0	0	0	0	0	0	0	0	0	0	0	0	0	1
568	2020/9/24 8:42:51	83698	手机提交	直接访问	117.136.63.38(四川-成都)	510182199405105427	2020-09-24	2	150	50	22.2222	79	112	78	120	80	116	79	1	2	2	3	1	-3	-3	-3	-3	3	0	2	0	0	0	0	0	0	0	0	0	1	0	0	0	0	1	0	0	0	0
438	2020/9/20 22:38:00	215459	手机提交	直接访问	223.104.216.43(四川-未知)	510121197007210086	2020-09-18	2	157	60	24.3418	80	124	68	125	66	124.5	67	1	2	1	2	1	-3	-3	-3	-3	2	1	0	0	0	0	0	0	0	0	0	0	0	0	0	0	0	0	0	0	0	0
[truncated: 315 more columns]
